# Supplementary material for: Role of Lactobacillus Species in the Intermediate Vaginal Flora in Early Pregnancy: A Retrospective Cohort Study
Source: PLoS One. 2015 Dec 11;10(12):e0144181. doi: 10.1371/journal.pone.0144181 (PMC4676635; doi:10.1371/journal.pone.0144181)
Supplement: S1 Dataset — (XLS) [file pone.0144181.s001.xls]

## Sheet: daten_I1
ID_B	ID_M	ID_A	INT0	Control	Geb	Partus	Vag_date	Nugent	MatAge_rec	MatAge	SSW_w	SSW_d	SSW_wd	Abstrich	ABClass_major	RG	Flora	Soor	Alive	Modus	Gew	Perz_Gew	Length	Perz_length	HC	Perz_HC	pH	APGAR_1	APGAR_5	APGAR_10	G	P	Para	PRETERM	LowWeight	SSWGroup	GewGroup	LP_US	LP	ET_LP	ET_US	AbstrichZeit.vagafterLP	Diff.vagbeforepartus.d.	SSW1115	SSW1016	SSWuntil27.Trim1.2.until190d	SSWbt34	GPcheck	ASauf
12278	10841	18779	1	1	1961-10-01	2009-02-27	2009-01-03	6	47	47.5388	37	5	37.7143	1	2	2	3	0	1	2	3100	48	51	64	34	44	7.32	8	9	10	2	1	1	0	0	5	5	2008-06-22	39607	39887	39887	195	55	0	0	0	0	1	1
4475	3894	20333	1	1	1964-01-05	2006-09-18	2006-08-07	5	43	42.8195	33	4	33.5714	1	2	2	3	0	1	2	2300		43		32.7		7.31	9	9	10	4	3	2	1	1	4	4	2006-02-09	38742	39022	39023	179	42	0	0	1	0	1	1
9892	8703	24501	1	0	1964-03-09	2006-11-14	2006-11-14	4	43	42.8003	27	5	27.7143	1	2	2	2	0	1	2	1005						7	3	6	7	1	1	1	1	1	2	3	2006-05-18		39121	39121	180	0	0	0	1	0	1	0
8383	7363	24190	1	0	1964-08-25	2007-05-08	2007-04-05	4	43	42.8167	35	4	35.5714	1	2	0	1	0	1	3	2600		48		32		7.15	8	9	10	1	1	1	1	0	4	5	2006-09-15	38981	39261	39241	202	33	0	0	0	0	1	0
4047	3514	2313	1	1	1964-09-09	2006-12-11	2006-07-28	4	42	42.3693	39	2	39.2857	1	2	2	2	0	1	2	3540		52		37		7.3	9	10	10	1	1	1	0	0	5	5	2006-03-25	38786	39066	39067	125	136	0	0	1	0	1	0
6371	5572	4230	1	1	1964-09-20	2010-07-19	2010-03-17	4	46	45.952	40	3	40.4286	1	2	0	1	0	1	1	2850	6	51	32	34	21	7.16	9	10	10	2	1	1	0	0	5	5	2009-10-23		40374	40375	145	124	0	0	1	0	1	0
9140	8049	1774	1	1	1964-10-04	2005-03-16	2004-12-20	4	40	40.5573	37	4	37.5714	1	2	2	3	0	1	3	2680		49		33		7.21	9	10	10	2	2	2	0	0	5	5	2004-07-10	38164	38444	38444	163	86	0	0	1	0	1	1
12452	10997	13816	1	0	1965-01-06	2007-03-30	2006-10-06	5	42	42.3418	37	0	37	1	2	2	2	0	1	2	2370		46		32		7.29	9	10	10	1	1	1	0	1	5	4	2006-07-28	38916	39196	39192	70	175	1	1	1	0	1	0
6551	5742	3481	1	0	1965-02-10	2008-10-03	2008-08-26	4	44	43.7639	35	1	35.1429	1	2	0	1	0	1	1	2785	62	50	77	32.5	33	7.44	9	9	10	4	1	1	1	0	4	5	2008-02-14	39478	39758	39758	194	38	0	0	0	0	1	0
5807	5072	9268	1	1	1965-02-23	2005-01-04	2004-07-12	5	40	39.9725	38	6	38.8571	1	2	2	2	0	1	1	3190		50		33		7.35	9	10	10	3	2	2	0	0	5	5	2004-04-21	38078	38358	38364	82	176	1	1	1	0	1	0
6155	5379	16654	1	1	1965-06-24	2009-04-03	2008-09-08	4	44	43.8957	40	4	40.5714	1	2	2	2	0	1	2	3700	65	52	48	36	76	7.28	9	10	10	1	1	1	0	0	5	5	2008-07-07	39617	39897	39902	63	207	0	1	1	0	1	0
8018	7040	28810	1	1	1966-05-22	2006-12-03	2006-08-31	6	41	40.6452	31	5	31.7143	1	2	2	3	0	1	2	2025						6.74	0	3	4	8	7	2	1	1	3	4	2006-05-09			39112	114	94	0	0	1	0	1	1
12354	10909	144	1	1	1966-07-19	2005-03-30	2004-12-13	5	39	38.803	38	5	38.7143	1	2	2	2	0	1	1	2720		50		31		7.26	9	10	10	4	2	2	0	0	5	5	2004-07-16	38166	38446	38450	150	107	0	0	1	0	1	0
11990	10590	27322	1	1	1970-02-11	2005-02-13	2004-08-06	4	35	35.1023	40	1	40.1429	1	2	2	2	0	1	1	3830		54		35		7.17	9	10	10	3	2	2	0	0	5	5	2004-05-22	38117	38397	38395	76	191	1	1	1	0	1	0
5402	4709	5034	1	1	1966-11-29	2005-10-11	2005-04-22	5	39	38.9732	37	1	37.1429	1	2	2	2	0	1	1	3390		52		33		7.26	9	10	10	3	3	2	0	0	5	5	2005-02-07	38379	38659	38656	74	172	1	1	1	0	1	0
4593	3996	3306	1	1	1966-12-24	2007-03-02	2006-11-21	4	40	40.2965	26	4	26.5714	1	2	2	3	0	1	2	875		34.5		25			8	9	9	3	1	1	1	1	2	2	2006-09-11		39237	39237	71	101	1	1	1	0	1	1
2665	2303	13107	1	1	1967-01-02	2006-12-16	2006-06-20	5	40	40.0631	36	6	36.8571	1	2	2	2	0	1	1	3320		51		35		7.22	9	10	10	7	4	2	1	0	4	5	2006-04-16	38809	39089	39089	65	179	0	1	1	0	1	0
1128	969	8666	1	1	1967-03-08	2006-06-28	2006-03-09	6	39	39.4152	34	3	34.4286	1	2	2	2	0	1	2	2300		46		33		7.26	9	9	9	5	2	2	1	1	4	4	2005-11-13	38657	38937	38935	116	111	0	0	1	0	1	0
6372	5573	5009	1	0	1967-05-15	2008-10-12	2008-10-10	5	41	41.5264	25	1	25.1429	1	2	2	2	0	1	2	600	10	34	57	23	35	7.38	7	9	10	3	1	1	1	1	2	2	2008-05-03			39837	160	2	0	0	1	0	1	0
1064	913	9412	1	1	1967-06-28	2006-10-12	2006-07-04	4	39	39.3988	27	2	27.2857	1	2	2	2	0	1	2	935		32.5		26		7.27	8	9	9	2	2	2	1	1	2	2	2006-04-18	38811	39091	39091	77	100	1	1	1	0	1	0
9018	7943	14718	1	1	1967-07-21	2005-07-28	2005-04-19	4	38	38.1249	37	0	37	1	2	0	1	0	1	2	2640		48		33			9	10	10	3	1	1	0	0	5	5	2004-11-25	38302	38582	38582	145	100	0	0	1	0	1	0
1675	1444	16010	1	1	1967-07-24	2010-03-25	2009-11-24	4	43	42.7865	40	3	40.4286	1	2	2	2	0	1	2	3250	27	53	67	36	77	7.24	7	8	9	6	2	2	0	0	5	5	2009-06-29	39969	40249	40259	148	121	0	0	1	0	1	0
10067	8864	25847	1	0	1967-09-02	2006-02-27	2006-02-01	4	39	38.5944	27	4	27.5714	1	2	2	2	0	1	2	1020						7.3	8	9	9	6	5	2	1	1	2	3	2005-09-01			38862	153	26	0	0	1	0	1	0
4440	3862	9284	1	1	1967-09-07	2005-08-15	2005-01-24	4	38	38.0426	41	1	41.1429	1	2	2	2	0	1	1	2770		50		34		7.21	9	10	10	3	3	2	0	0	5	5	2004-11-14	38291	38571	38571	71	203	1	1	1	0	1	0
10876	9590	22642	1	1	1967-09-10	2008-09-18	2008-06-23	4	41	41.1366	36	0	36	1	2	0	1	0	1	2	2700	35	47	20	34	53	7.28	9	10	10	1	1	1	1	0	4	5	2008-01-24	39455	39737	39737	151	87	0	0	1	0	1	0
2657	2296	9369	1	1	1967-12-07	2008-01-08	2007-07-16	4	40	40.1977	38	0	38	1	2	0	1	0	1	2	4230		51		37		7.32	9	10	10	7	6	2	0	0	5	5	2007-05-01	39170	39450	39469	76	176	1	1	1	0	1	0
5972	5217	20790	1	1	1968-02-27	2006-01-27	2005-10-28	4	38	38.0206	38	1	38.1429	1	2	0	1	0	1	2	3780		52		34			9	10	10	3	1	1	0	0	5	5	2005-05-19			38757	162	91	0	0	1	0	1	0
9359	8241	576	1	1	1975-11-17	2005-05-10	2004-12-10	4	29	29.5594	37	6	37.8571	1	2	2	2	0	1	1	3900		51		35		7.23	9	10	10	2	2	2	0	0	5	5	2004-09-01	38218	38498	38497	100	151	1	1	1	0	1	0
8978	7905	4147	1	1	1968-02-27	2007-03-14	2006-09-07	4	39	39.1489	38	1	38.1429	1	2	2	2	0	1	2	2850		50		34			9	10	10	2	1	1	0	0	5	5	2006-07-04	38888	39168	39168	65	188	0	1	1	0	1	0
6125	5354	17540	1	0	1968-03-27	2006-11-08	2006-11-02	4	39	38.7234	22	6	22.8571	1	2	0	1	0	0	1	567		31					0	0	0	1	1	1	1	1	1	2	2006-06-15	38869	39149	39149	140	6	0	0	1	0	1	0
2430	2092	24214	1	0	1968-04-01	2006-09-20	2006-08-30	4	38	38.5752	25	3	25.4286	1	2	0	1	0	0	1	800		34					0	0	0	5	4	2	1	1	2	2	2006-04-09	38804	39084	39082	143	21	0	0	1	0	1	0
1945	1678	20842	1	1	1968-04-25	2012-01-19	2011-08-12	4	44	43.8545	41	3	41.4286	1	2	0	1	0	1	1	3780	52	54	63	36	50	7.4	10	10	10	3	2	2	0	0	5	5	2011-04-18	40639	40919	40917	116	160	0	0	1	0	1	0
9304	8195	1332	1	1	1968-05-04	2005-01-24	2004-10-11	4	37	36.8264	37	4	37.5714	1	2	2	3	0	1	1	3130		49		36		7.35	9	10	10	4	3	2	0	0	5	5	2004-05-20	38113	38393	38393	144	105	0	0	1	0	1	1
8090	7103	18911	1	0	1968-05-15	2005-02-28	2005-01-03	4	37	36.8922	39	0	39	1	2	2	2	0	1	2	3860		53		35		7.27	9	10	10	3	3	2	0	0	5	5	2004-06-14	38138	38418	38418	203	56	0	0	0	0	1	0
3460	2998	1453	1	1	1968-06-03	2009-10-14	2009-06-09	4	41	41.477	34	5	34.7143	1	2	2	2	0	1	2	2350	42	47	53	32	42	7.33	8	8	10	4	1	1	1	1	4	4	2009-02-27	39857	40137	40137	102	127	1	1	1	0	1	0
1273	1095	27315	1	1	1968-07-07	2006-01-04	2005-06-22	6	38	37.5978	41	5	41.7143	1	2	2	2	0	1	2	4070		55		36.5		7.24	9	10	10	1	1	1	0	0	5	5	2005-04-01			38709	82	196	1	1	1	0	1	0
2860	2467	12255	1	1	1971-09-13	2005-06-28	2005-01-04	4	34	33.8833	37	0	37	1	2	2	2	0	1	2	2680		50		32		7.25	9	10	10	6	5	2	0	0	5	5	2004-10-26	38272	38552	38552	70	175	1	1	1	0	1	0
3392	2936	27931	1	1	1968-07-22	2011-05-04	2011-04-19	4	43	42.8991	26	2	26.2857	1	2	0	1	0	1	2	722	27			22	13	7.33	8	9	9	3	3	2	1	1	2	2	2010-11-15			40763	155	15	0	0	1	0	1	0
4754	4143	8913	1	1	1968-08-21	2010-05-14	2010-04-14	5	42	41.8421	27	6	27.8571	1	2	2	3	0	1	1	1120	62	40	85	25.5	45	7.34	9	10	10	11	10	2	1	1	2	3	2009-11-14	40117	40397	40397	151	30	0	0	1	0	1	1
2322	1999	18490	1	1	1968-10-12	2006-10-15	2006-04-06	6	38	38.1112	39	6	39.8571	1	2	2	2	0	1	1	3260		52		33		7.15	9	10	10	5	5	2	0	0	5	5	2006-01-23	38726	39006	39006	73	192	1	1	1	0	1	0
6373	5574	3070	1	1	1968-12-06	2006-03-08	2005-09-30	4	37	37.3535	38	0	38	1	2	2	2	0	1	2	3396		53		35		7.24	9	10	10	3	2	2	0	0	5	5	2005-06-29	38518	38798	38798	93	159	1	1	1	0	1	0
9310	8200	4943	1	1	1969-01-16	2005-06-24	2005-05-02	4	36	36.5353	33	4	33.5714	1	2	0	1	0	1	2							7.21	8	9	10	1	1	1	1		4		2004-11-15	38292	38572	38572	168	53	0	0	1	0	1	0
6679	5853	5352	1	1	1969-02-04	2009-05-13	2008-11-24	5	40	40.3789	38	2	38.2857	1	2	2	3	0	1	2	3200	35	49	15	36	77	7.33	9	10	10	3	3	2	0	0	5	5	2008-09-01			39958	84	170	1	1	1	0	1	1
10269	9048	17856	1	1	1969-02-11	2012-08-22	2012-04-03	6	44	43.6458	39	1	39.1429	1	2	2	2	0	1	1	3260	41	53	78	36	85	7.2	9	10	10	2	2	2	0	0	5	5	2011-12-06			41149	119	141	0	0	1	0	1	0
619	530	26209	1	0	1969-04-15	2010-11-02	2010-05-06	4	42	41.6637	38	1	38.1429	1	2	2	3	0	1	2	2695	12	48	14	34	40	7.34	9	10	10	6	4	2	0	0	5	5	2010-02-22	40217	40497	40497	73	180	1	1	1	0	1	1
8786	7726	7847	1	0	1969-04-26	2006-04-11	2006-01-11	6	37	37.0597	38	5	38.7143	1	2	2	3	0	1	1	3760		55		35		7.22	9	10	10	2	1	1	0	0	5	5	2005-07-28	38546	38826	38827	167	90	0	0	1	0	1	1
2239	1928	7737	1	1	1969-07-03	2009-04-12	2008-11-21	4	40	39.8847	40	6	40.8571	1	2	2	2	0	1	3	3620	55	52	46	34	19	7.24	9	10	10	2	1	1	0	0	5	5	2008-07-14	39628	39908	39909	130	142	0	0	1	0	1	0
7196	6313	9474	1	1	1969-07-08	2007-09-16	2007-09-05	4	38	38.2951	22	6	22.8571	1	2	0	1	0	1	1	680		31		21			1	1	1	1	1	1	1	1	1	2	2007-04-23			39461	135	11	0	0	1	0	1	0
7657	6723	1364	1	1	1969-07-15	2007-06-25	2007-05-31	4	38	38.048	28	6	28.8571	1	2	0	1	0	1	2	1150		37		26		7.31	7	8	9	1	1	1	1	1	3	3	2006-12-19	39056	39336	39336	163	25	0	0	1	0	1	0
6881	6032	20628	1	0	1969-10-16	2006-01-17	2006-01-10	5	36	36.3542	24	5	24.7143	1	2	2	3	0	1	2	696		33				7.31	4	5	9	7	2	2	1	1	2	2	2005-08-11	38549	38829	38841	152	7	0	0	1	0	1	1
9325	8211	4676	1	1	1969-10-21	2007-11-14	2007-04-19	4	38	38.1688	41	3	41.4286	1	2	2	2	0	1	1	3780		54		35		7.15	9	10	10	5	4	2	0	0	5	5	2007-02-11			39390	67	209	0	1	1	0	1	0
9260	8155	6797	1	1	1969-10-31	2009-11-09	2009-07-09	5	40	40.1345	40	0	40	1	2	2	2	0	1	2	2980	12	51	36	33	7	7.27	8	9	10	4	3	2	0	0	5	5	2009-02-16	39846	40126	40126	143	123	0	0	1	0	1	0
3863	3356	27605	1	1	1969-11-13	2005-05-02	2005-01-12	4	35	35.5635	38	0	38	1	2	2	2	0	1	1	3010		50		33.5		7.3	10	10	10	1	1	1	0	0	5	5	2004-08-23			38488	142	110	0	0	1	0	1	0
2504	2158	14742	1	1	1969-12-08	2008-10-12	2008-04-17	5	39	38.9513	38	3	38.4286	1	2	2	2	0	1	1	3830	92	52	71	35	67	7.35	9	10	10	4	3	2	0	0	5	5	2008-01-31	39464	39744	39744	77	178	1	1	1	0	1	0
10024	8827	26217	1	1	1970-02-14	2011-03-09	2010-10-05	4	41	41.175	37	1	37.1429	1	2	2	2	0	1	1	3410	82	51	72	34	51	7.3	5	9	9	7	5	2	0	0	5	5	2010-07-06	40351	40631	40631	91	155	1	1	1	0	1	0
436	367	21346	1	1	1970-03-18	2005-09-14	2005-02-25	4	36	35.5909	40	0	40	1	2	2	2	0	1	1	3000		51		34		7.24	9	10	10	5	2	2	0	0	5	5	2004-12-22	38330	38610	38609	65	201	0	1	1	0	1	0
6975	6115	27518	1	1	1970-03-31	2007-02-26	2007-01-09	5	37	37.0103	26	1	26.1429	1	2	2	2	0	1	2	690						7.25	5	8	9	4	3	2	1	1	2	2	2006-09-10	38956	39236	39236	121	48	0	0	1	0	1	0
7305	6409	13029	1	1	1970-04-09	2008-04-28	2007-10-31	4	38	38.1579	38	0	38	1	2	2	2	0	1	2	2740		50		33		7.3	9	10	10	2	2	2	0	0	5	5	2007-08-20	39296	39583	39580	72	180	1	1	1	0	1	0
9450	8319	19132	1	1	1970-05-25	2013-01-11	2012-07-03	4	43	42.7509	38	4	38.5714	1	2	2	2	0	1	2	2940	21	49	20	34	36	7.29	9	10	10	4	2	2	0	0	5	5	2012-04-30	41009	41289	41295	64	192	0	1	1	0	1	0
6676	5850	16374	1	1	1970-05-30	2008-08-20	2008-05-07	4	38	38.3308	38	1	38.1429	1	2	2	3	0	1	2	3780		53		36		7.36	9	10	10	2	2	2	0	0	5	5	2007-12-11	39406	39686	39693	148	105	0	0	1	0	1	1
6446	5645	22233	1	1	1970-06-30	2010-04-29	2010-03-11	4	40	39.9396	27	1	27.1429	1	2	0	1	0	1	2	730	10	35	39	23	9	7.4	8	8	9	1	1	1	1	1	2	2	2009-11-04			40387	127	49	0	0	1	0	1	0
9142	8051	13754	1	1	1970-08-07	2013-01-25	2012-07-09	4	42	42.5861	40	2	40.2857	1	2	2	2	0	1	1	2950	10	51	33	34	22	7.21	9	10	10	4	4	2	0	0	5	5	2012-05-02	41015	41295	41297	68	200	0	1	1	0	1	0
1522	1309	18497	1	1	1970-08-21	2006-09-15	2006-07-07	4	36	36.1675	33	4	33.5714	1	2	0	1	0	1	2	1395		40.5		28		7.39	8	9	10	1	1	1	1	1	4	3	2006-02-06			39020	151	70	0	0	1	0	1	0
8803	7741	7638	1	1	1970-09-24	2006-11-02	2006-10-06	4	36	36.2059	30	1	30.1429	1	2	0	1	0	1	2	1419		39		27		7.25	8	9	9	2	2	2	1	1	3	3	2006-04-19	38812	39092	39092	170	27	0	0	1	0	1	0
3842	3337	19846	1	1	1970-09-30	2011-01-12	2010-06-29	6	40	40.3953	40	5	40.7143	1	2	2	2	0	1	1	3450	29	54	67	34	8	7.35	9	10	10	3	2	2	0	0	5	5	2010-04-16			40550	74	197	1	1	1	0	1	0
6156	5380	19159	1	1	1970-10-08	2008-08-20	2008-07-08	4	38	37.9712	30	3	30.4286	1	2	0	1	0	1	2	1550		40		28.5		7.32	8	9	9	1	1	1	1	1	3	4	2008-02-03	39467	39747	39747	156	43	0	0	1	0	1	0
8766	7707	21378	1	1	1970-10-19	2010-03-29	2009-09-17	4	39	39.5498	39	6	39.8571	1	2	0	1	0	1	1	3170	25	50	22	34	25	7.34	9	10	10	2	1	1	0	0	5	5	2009-07-07	39987	40267	40267	72	193	1	1	1	0	1	0
7759	6808	25579	1	1	1970-10-26	2007-03-18	2006-12-28	5	36	36.4914	40	6	40.8571	1	2	2	2	0	1	2	3920		53		34		7.27	9	10	10	2	1	1	0	0	5	5	2006-06-19	38873	39153	39153	192	80	0	0	0	0	1	0
423	356	15570	1	1	1970-10-30	2009-04-08	2008-12-31	5	38	38.545	35	4	35.5714	1	2	2	3	0	1	1	3000	78	50	78	35	90	7.45	9	10	10	8	6	2	1	0	4	5	2008-08-16	39662	39942	39942	137	98	0	0	1	0	1	1
1711	1474	3974	1	1	1971-01-04	2013-07-09	2013-01-14	5	43	42.6273	40	2	40.2857	1	2	2	3	0	1	2	3350	25	57	97	36	62	7.28	9	10	10	1	1	1	0	0	5	5	2012-10-14	41183	41463	41462	92	176	1	1	1	0	1	1
5294	4618	20265	1	0	1971-02-11	2007-02-16	2006-09-21	4	36	36.1126	40	0	40	1	2	2	3	0	1	2	3130		49		34		7.33	9	10	10	3	3	2	0	0	5	5	2006-05-26	38855	39135	39129	118	148	0	0	1	0	1	1
6970	6110	22984	1	1	1971-02-15	2009-06-23	2009-02-09	4	38	38.4571	39	1	39.1429	1	2	0	1	0	1	2	3840	78	55	90	36	72	7.34	9	10	10	5	5	2	0	0	5	5	2008-10-06	39715	39995	39993	126	134	0	0	1	0	1	0
4542	3955	6736	1	1	1971-02-21	2006-12-17	2006-07-17	6	36	35.9176	39	1	39.1429	1	2	2	3	0	1	1	3170		52		34		7.35	9	10	10	3	2	2	0	0	5	5	2006-04-01	38794	39074	39074	107	153	0	1	1	0	1	1
7366	6465	1784	1	1	1971-03-02	2011-03-29	2010-11-10	4	40	40.1839	38	6	38.8571	1	2	2	3	0	1	2	3880	91	53	81	36	87	7.31	9	10	10	2	1	1	0	0	5	5	2010-07-14		40637	40639	119	139	0	0	1	0	1	1
4628	4029	25351	1	1	1971-04-17	2008-02-07	2007-11-08	4	37	36.9115	38	0	38	1	2	2	3	0	1	2	3130	45	51	60	34	41	7.19	9	10	10	2	2	2	0	0	5	5	2007-05-31	39221	39501	39499	161	91	0	0	1	0	1	1
6331	5536	18839	1	1	1971-05-15	2009-10-08	2009-03-24	4	38	38.5065	40	1	40.1429	1	2	0	1	0	1	1	3480	37	52	40	35	35	7.39	9	10	10	6	3	2	0	0	5	5	2009-01-14	39817	40097	40093	69	198	0	1	1	0	1	0
11485	10130	17859	1	1	1971-05-15	2009-10-01	2009-08-19	4	38	38.4873	28	3	28.4286	1	2	0	1	0	1	2	998	25	36.5	36	26	33	7.32	8	8	9	5	3	2	1	1	3	2	2009-03-30	39888	40168	40168	142	43	0	0	1	0	1	0
1479	1272	9070	1	0	1971-05-22	2005-03-13	2004-11-12	4	34	33.9025	40	3	40.4286	1	2	2	2	0	1	1	2790		51		34		7.23	9	10	10	3	2	2	0	0	5	5	2004-06-17	38141	38421	38421	148	121	0	0	1	0	1	0
8054	7069	21585	1	1	1971-07-27	2013-01-24	2012-08-07	4	42	41.6115	38	1	38.1429	1	2	2	3	0	1	1	3380	54	50	28	35	52	7.27	9	10	10	6	5	2	0	0	5	5	2012-05-16			41311	83	170	1	1	1	0	1	1
6079	5312	27860	1	1	1971-08-01	2010-05-26	2009-12-01	4	39	38.9238	39	3	39.4286	1	2	2	2	0	1	2	4440	98	56	98	37	96		9	10	10	5	2	2	0	0	5	5	2009-09-06	40048	40328	40328	86	176	1	1	1	0	1	0
7955	6983	22208	1	1	1971-08-05	2008-09-07	2008-03-06	4	37	37.1942	39	0	39	1	2	2	2	0	1	2	3500		64		36		7.19	8	7	3	2	2	2	0	0	5	5	2007-12-23	39429	39709	39705	74	185	1	1	1	0	1	0
5603	4886	9026	1	1	1971-09-11	2006-07-13	2006-05-09	4	35	34.9321	29	6	29.8571	1	2	0	1	0	1	2	1750						7.33	8	8	9	6	5	2	1	1	3	4	2005-12-30	38701	38981	38982	130	65	0	0	1	0	1	0
11955	10559	9542	1	0	1971-09-17	2008-12-20	2008-11-27	4	37	37.3617	20	3	20.4286	1	2	2	3	0	1	1	333	16	26	30				2	1	1	3	2	2	1	1	1	1	2008-08-13	39658	39938	39939	106	23	0	1	1	0	1	1
8668	7620	13378	1	0	1971-10-02	2008-04-17	2008-04-14	4	37	36.6424	28	0	28	1	2	0	1	0	1	1	1000		40		25		7.24	5	8	9	2	2	2	1	1	3	3	2007-10-18	39359	39639	39639	179	3	0	0	1	0	1	0
11580	10217	7888	1	1	1971-10-03	2011-08-01	2011-01-19	4	40	39.9369	40	6	40.8571	1	2	2	2	0	1	1	3060	12	51	29	35	45	7.18	9	10	10	4	4	2	0	0	5	5	2010-11-02	40470	40750	40750	78	194	1	1	1	0	1	0
4289	3730	17553	1	1	1971-10-12	2007-08-24	2007-05-10	4	36	35.9643	37	3	37.4286	1	2	2	2	0	1	1	2590		48		32			9	10	10	4	4	2	0	0	5	5	2006-12-19			39336	142	106	0	0	1	0	1	0
4129	3588	13661	1	1	1971-10-14	2008-11-17	2008-09-04	4	37	37.197	36	0	36	1	2	2	3	0	1	1	3320	90	53	96	34	68	7.35	9	10	10	2	2	2	1	0	4	5	2008-03-24			39797	164	74	0	0	1	0	1	1
5507	4801	500	1	0	1971-11-28	2012-07-19	2012-07-19	4	41	40.7522	26	1	26.1429	1	2	2	3	0	1	2	690		34		23.5		7.21	8	9	9	1	1	1	1	1	2	2	2012-02-01			41206	169	0	0	0	1	0	1	1
4489	3907	13271	1	1	1971-12-11	2013-10-09	2013-04-15	5	42	41.9437	38	0	38	1	2	2	3	0	1	2	3720	82	54	89	35	53	7.29	9	10	10	5	3	2	0	0	5	5	2013-01-30	41290	41570	41570	75	177	1	1	1	0	1	1
7143	6264	11566	1	1	1972-03-13	2009-05-16	2009-02-13	5	37	37.2766	25	2	25.2857	1	2	2	2	0	1	2	700	24					7.19	2	5	5	3	2	2	1	1	2	2	2008-12-04		40052	40052	71	92	1	1	1	0	1	0
8213	7208	18794	1	1	1972-03-17	2010-08-05	2010-07-30	4	38	38.49	26	6	26.8571	1	2	0	1	0	1	2	997	65	35	49	25	51	7.37	8	9	9	1	1	1	1	1	2	2	2010-02-12			40487	168	6	0	0	1	0	1	0
11757	10377	1309	1	1	1972-04-09	2006-12-20	2006-08-01	4	35	34.792	40	1	40.1429	1	2	2	3	0	1	1	3340		50		35		7.11	9	10	10	2	1	1	0	0	5	5	2006-03-28	38782	39062	39070	126	141	0	0	1	0	1	1
9505	8363	22653	1	0	1972-05-06	2011-04-01	2011-01-14	4	39	39.0089	36	4	36.5714	1	2	2	2	0	1	2	3490	92	50	65	35	83	7.32	9	10	10	7	6	2	1	0	4	5	2010-08-02	40378	40658	40658	165	77	0	0	1	0	1	0
4244	3692	24548	1	1	1972-05-14	2006-02-27	2005-09-05	6	34	33.8833	38	3	38.4286	1	2	2	2	0	1	2	3330		52		35		7.14	8	9	10	2	2	2	0	0	5	5	2005-06-17			38786	80	175	1	1	1	0	1	0
221	182	17394	1	1	1972-06-15	2008-08-20	2008-01-28	4	36	36.28	41	0	41	1	2	0	1	0	1	1	3310	17	49	4	34	7	7.26	9	10	10	5	4	2	0	0	5	5	2007-11-21	39393	39673	39673	68	205	0	1	1	0	1	0
9246	8142	1234	1	0	1972-06-24	2012-12-07	2012-12-03	4	40	40.5655	22	3	22.4286	1	2	0	1	0	1	1	400	6	26	12				1	1	0	3	1	1	1	1	1	1	2012-07-17			41373	139	4	0	0	1	0	1	0
7035	6168	14504	1	1	1972-07-15	2013-11-24	2013-09-06	6	41	41.4743	40	6	40.8571	1	2	2	3	0	1	1	3700	48	52	33	35	26	7.3	9	10	10	1	1	1	0	0	5	5	2013-02-25	41316	41596	41596	193	79	0	0	0	0	1	1
8920	7851	4961	1	1	1972-07-21	2005-05-09	2005-02-23	4	33	32.8895	35	4	35.5714	1	2	0	1	0	1	2	1820		47		30		7.25	9	10	10	1	1	1	1	1	4	4	2004-09-16	38232	38512	38512	160	75	0	0	1	0	1	0
6749	5915	10198	1	0	1972-08-06	2006-12-22	2006-10-30	4	34	34.4708	37	4	37.5714	1	2	0	1	0	1	1	3450		50		35		7.18				7	4	2	0	0	5	5	2006-04-17	38802	39082	39090	196	53	0	0	0	0	1	0
1174	1008	10076	1	0	1972-08-25	2010-07-19	2010-03-02	4	38	38.0014	38	2	38.2857	1	2	2	3	0	1	2	3710	79	54	87	36	77	7.38	9	10	10	4	4	2	0	0	5	5	2009-11-07			40390	115	139	0	0	1	0	1	1
7521	6601	8457	1	1	1972-08-27	2012-11-30	2012-09-28	6	40	40.3706	37	6	37.8571	1	2	2	2	0	1	2	2820	22	48	16	35	72	7.32	9	10	10	3	1	1	0	0	5	5	2012-03-24			41258	188	63	0	0	1	0	1	0
3325	2874	27325	1	1	1972-09-13	2005-04-26	2004-10-12	4	33	32.7056	39	3	39.4286	1	2	2	2	0	1	1	3380		51		34			9	10	10	3	3	2	0	0	5	5	2004-08-07			38472	66	196	0	1	1	0	1	0
9115	8028	19357	1	0	1972-09-16	2013-07-10	2013-06-03	5	41	40.9252	36	6	36.8571	1	2	2	2	0	1	3	2920	37	51	65	34	41	7.2	9	10	10	1	1	1	1	0	4	5	2012-11-08		41485	41487	207	37	0	0	0	0	1	0
7392	6489	16629	1	0	1972-09-29	2010-10-30	2010-09-07	4	38	38.1881	40	1	40.1429	1	2	0	1	0	1	1	3600	61	52	52	36	79	7.21	9	10	10	3	2	2	0	0	5	5	2010-02-05	40205	40485	40480	214	53	0	0	0	0	1	0
2619	2263	5130	1	1	1972-10-05	2007-08-30	2007-04-20	5	35	34.9952	38	5	38.7143	1	2	2	2	0	1	1	2780		48		33		7.3	9	10	10	2	1	1	0	0	5	5	2006-12-16	39052	39332	39333	125	132	0	0	1	0	1	0
11735	10358	27630	1	1	1972-10-26	2010-12-29	2010-07-06	5	38	38.2787	38	5	38.7143	1	2	2	3	0	1	1	2550	4	49	19	34	35	7.21	9	10	10	2	2	2	0	0	5	5	2010-04-16	40270	40550	40550	81	176	1	1	1	0	1	1
5538	4831	6728	1	0	1972-11-10	2007-04-20	2006-12-28	4	34	34.534	40	4	40.5714	1	2	2	2	0	1	1	3830		53		35		7.31	9	10	10	2	2	2	0	0	5	5	2006-07-24	38908	39188	39188	157	113	0	0	1	0	1	0
11203	9881	22002	1	0	1972-11-11	2008-06-19	2008-04-30	4	36	35.7008	37	2	37.2857	1	2	2	3	0	1	2	3410		50		37		7.32	8	9	10	4	3	2	0	0	5	5	2007-10-16	39356	39636	39637	197	50	0	0	0	0	1	1
2210	1905	23124	1	1	1972-11-19	2012-06-04	2012-05-25	4	40	39.6486	25	0	25	1	2	2	3	0	1	2	840	59	33	46			6.95	2	2	2	5	4	2	1	1	2	2	2011-12-26			41169	151	10	0	0	1	0	1	1
2212	1905	23108	1	1	1972-11-19	2013-05-23	2013-01-10	4	41	40.6177	36	3	36.4286	1	2	0	1	0	1	2	2965	50	49	41	35	73	7.44	8	8	9	6	5	2	1	0	4	5	2012-09-24			41442	108	133	0	1	1	0	1	0
4676	4074	4813	1	1	1972-11-29	2011-07-08	2011-01-20	6	39	38.7097	38	3	38.4286	1	2	2	2	0	1	2	3810	83	54	86	36	76	7.37	9	10	10	6	3	2	0	0	5	5	2010-10-26	40463	40743	40743	86	169	1	1	1	0	1	0
4121	3581	13385	1	1	1972-11-30	2006-05-31	2005-11-09	4	34	33.5896	41	3	41.4286	1	2	2	2	0	1	2	3820		53		35		7.24	9	10	10	2	2	2	0	0	5	5	2005-08-28			38858	73	203	1	1	1	0	1	0
2417	2080	8400	1	1	1972-12-19	2007-04-17	2006-11-27	5	34	34.4187	37	3	37.4286	1	2	2	2	0	1	2	3440		51		34		7.31	9	10	10	3	1	1	0	0	5	5	2006-08-12			39207	107	141	0	1	1	0	1	0
9915	8725	4120	1	0	1972-12-20	2009-07-29	2009-04-28	4	37	36.7056	37	3	37.4286	1	2	2	2	0	1	2	2380	6	46	5	33	21	7.34	9	10	10	2	2	2	0	1	5	4	2008-11-23	40829	41109	40041	156	92	0	0	1	0	1	0
11228	9902	27261	1	1	1972-12-23	2005-04-08	2005-03-22	4	32	32.3789	31	6	31.8571	1	2	0	1	0	1	2	1600						7.32				1	1	1	1	1	3	4	2004-09-11	40090	40370	38507	192	17	0	0	0	0	1	0
8737	7683	23438	1	1	1972-12-29	2012-01-19	2011-08-29	4	39	39.1627	32	4	32.5714	1	2	2	2	0	1	2	1702	32	42	33	30	43	7.28	8	8	9	4	3	2	1	1	4	4	2011-06-19	40699	40979	40979	71	143	1	1	1	0	1	0
9350	8233	21306	1	1	1973-01-13	2007-03-02	2006-09-11	4	34	34.2237	38	2	38.2857	1	2	2	2	0	1	1	3800		52		35		7.17	8	9	10	4	3	2	0	0	5	5	2006-06-21	38866	39146	39155	82	172	1	1	1	0	1	0
10380	9148	18569	1	1	1973-01-14	2005-12-14	2005-06-02	6	33	33.0048	39	2	39.2857	1	2	2	2	0	1	2	3570		54		36		7.33	9	10	10	2	2	2	0	0	5	5	2005-03-28			38705	66	195	0	1	1	0	1	0
12459	11003	14445	1	0	1973-01-14	2006-04-21	2006-02-07	6	33	33.3562	40	3	40.4286	1	2	2	3	0	1	2	3860		55		36		7.32	9	10	10	3	2	2	0	0	5	5	2005-07-26	38544	38824	38825	196	73	0	0	0	0	1	1
2327	2003	15319	1	1	1973-01-21	2006-11-18	2006-09-06	4	34	33.9163	38	1	38.1429	1	2	2	2	0	1	2	3130		49		33		7.25	9	10	10	1	1	1	0	0	5	5	2006-03-10	38772	39052	39052	180	73	0	0	1	0	1	0
10946	9652	26928	1	0	1973-01-29	2011-01-03	2010-07-23	4	38	38.0316	38	2	38.2857	1	2	0	1	0	1	2	3160	32	52	60	34	24	7.3	9	10	10	1	1	1	0	0	5	5	2010-04-24	40277	40557	40558	90	164	1	1	1	0	1	0
7071	6200	12314	1	0	1973-02-17	2013-07-06	2013-04-24	5	40	40.4914	37	6	37.8571	1	2	2	3	0	1	1	2640	12	49	29	32	4	7.28	9	10	10	6	3	2	0	0	5	5	2012-10-28	41196	41476	41476	178	73	0	0	1	0	1	1
1084	930	20903	1	0	1973-03-21	2007-08-30	2007-04-23	4	34	34.5367	38	1	38.1429	1	2	2	3	0	1	2	3680		53		35		7.27	9	0	10	1	1	1	0	0	5	5	2006-12-20	39057	39337	39337	124	129	0	0	1	0	1	1
1860	1604	4445	1	1	1973-04-01	2012-09-21	2012-03-14	4	40	39.5827	39	3	39.4286	1	2	2	3	0	1	3	3590	54	53	63	36	70	7.22	9	10	10	5	5	2	0	0	5	5	2012-01-03	40895	41175	41177	71	191	1	1	1	0	1	1
2074	1789	4566	1	1	1973-04-04	2009-06-06	2009-04-14	4	36	36.2718	38	0	38	1	2	2	3	0	1	2	3275	46	50	30	34	26	7.25	9	10	10	1	1	1	0	0	5	5	2008-09-27	39704	39984	39984	199	53	0	0	0	0	1	1
10748	9472	28908	1	1	1973-04-07	2008-12-21	2008-05-29	4	36	35.8051	41	2	41.2857	1	2	2	2	0	1	1	4500	95	56	89	38	94	7.3	9	10	10	1	1	1	0	0	5	5	2008-03-21			39794	69	206	0	1	1	0	1	0
10738	9464	19216	1	1	1973-05-26	2005-07-16	2005-01-03	6	32	32.2279	39	5	39.7143	1	2	2	2	0	1	1	3730		51		35		7.22	9	10	10	2	2	2	0	0	5	5	2004-10-25	38259	38539	38551	70	194	1	1	1	0	1	0
8638	7594	19573	1	1	1973-06-21	2010-12-10	2010-06-02	4	37	37.5731	39	6	39.8571	1	2	2	3	0	1	1	3190	17	51	26	34	13	7.27	9	10	10	3	2	2	0	0	5	5	2010-03-20	40242	40522	40523	74	191	1	1	1	0	1	1
2134	1841	13548	1	1	1973-06-28	2013-06-19	2012-11-26	4	40	40.0851	40	5	40.7143	1	2	0	1	0	1	1	3680	62	53	65	36	75	7.3	9	10	10	4	3	2	0	0	5	5	2012-09-21	41181	41461	41439	66	205	0	1	1	0	1	0
6619	5799	2199	1	0	1973-07-23	2012-12-04	2012-12-03	4	39	39.4756	25	3	25.4286	1	2	0	1	0	1	2	870	57	36.5	81	24	50		7	8	9	1	1	1	1	1	2	2	2012-06-23	41069	41349	41349	163	1	0	0	1	0	1	0
10358	9131	28032	1	1	1973-07-29	2010-02-09	2009-12-22	4	37	36.6342	36	4	36.5714	1	2	2	3	0	1	2	2820	34	48	24	33	21	7.35	9	10	10	2	2	2	1	0	4	5	2009-06-12	39962	40242	40242	193	49	0	0	0	0	1	1
12205	10778	28831	1	1	1973-09-14	2005-06-11	2004-12-23	4	32	31.827	38	1	38.1429	1	2	0	1	0	1	2	3230		50		34			9	10	10	1	1	1	0	0	5	5	2004-10-01	38247	38527	38527	83	170	1	1	1	0	1	0
8700	7648	16970	1	1	1973-09-17	2012-11-22	2012-06-29	6	39	39.2889	39	3	39.4286	1	2	2	3	0	1	2	3920	89	54	88	37	96	7.31	9	10	10	3	2	2	0	0	5	5	2012-03-05			41239	116	146	0	0	1	0	1	1
9824	8646	22925	1	1	1973-09-17	2011-07-11	2011-02-16	4	38	37.9163	40	0	40	1	2	2	2	0	1	1	3430	33	51	24	36	65	7.33	8	9	10	1	1	1	0	0	5	5	2010-10-18	40455	40735	40735	121	145	0	0	1	0	1	0
7866	6902	25294	1	1	1973-09-29	2010-12-07	2010-05-31	6	37	37.2903	40	3	40.4286	1	2	2	3	0	1	1	3800	61	53	53	35	30	7.17	7	9	10	3	2	2	0	0	5	5	2010-03-13	40242	40522	40516	79	190	1	1	1	0	1	1
8298	7283	15876	1	1	1973-10-02	2009-10-27	2009-08-13	4	36	36.1675	38	5	38.7143	1	2	2	2	0	1	2	2890	10	50	22	35	47		9	10	10	6	2	2	0	0	5	5	2009-02-12	39846	40126	40122	182	75	0	0	1	0	1	0
577	496	22630	1	1	1973-10-03	2011-03-30	2011-02-15	5	38	37.5896	19	1	19.1429	1	2	2	2	0	1	1	292		25					1	1	1	3	1	1	1	1	1	1	2010-11-30	40498	40778	40778	77	43	1	1	1	0	1	0
1023	877	707	1	1	1973-10-17	2009-03-23	2008-11-24	4	35	35.5278	41	6	41.8571	1	2	2	2	0	1	2	3260	13	51	16	35	22	7.25	9	10	10	1	1	1	0	0	5	5	2008-06-17	39602	39882	39882	160	119	0	0	1	0	1	0
4496	3913	14638	1	1	1973-11-01	2007-11-12	2007-05-03	4	34	34.1222	38	6	38.8571	1	2	2	2	0	1	1	3270		52		34		7.14	8	10	10	4	3	2	0	0	5	5	2007-02-27			39406	65	193	0	1	1	0	1	0
8622	7578	5599	1	1	1973-12-04	2009-12-05	2009-09-09	4	36	36.1016	36	6	36.8571	1	2	2	3	0	1	1	3000	41	48	19	33	20	7.24	9	10	10	1	1	1	1	0	4	5	2009-04-05	39869	40149	40174	157	87	0	0	1	0	1	1
8621	7578	5592	1	1	1973-12-04	2012-04-22	2011-11-25	4	38	38.4873	39	5	39.7143	1	2	2	2	0	1	1	4160	91	52	43	36	67	7.3	9	10	10	3	2	2	0	0	5	5	2011-08-02	40739	41019	41023	115	149	0	0	1	0	1	0
5	4	28623	1	1	1974-01-01	2006-01-25	2005-07-12	4	32	32.1537	40	4	40.5714	1	2	2	2	0	1	2	3820		52		35		7.25	9	10	10	2	2	2	0	0	5	5	2005-04-30	38456	38736	38738	73	197	1	1	1	0	1	0
2844	2455	15282	1	1	1974-02-01	2012-08-20	2012-06-14	4	39	38.6548	35	3	35.4286	1	2	0	1	0	1	1	3100	80	50	74	34	64	7.21	9	10	10	1	1	1	1	0	4	5	2011-12-30		41169	41173	167	67	0	0	1	0	1	0
10956	9662	6665	1	1	1974-04-04	2006-06-28	2006-05-31	4	32	32.3212	31	1	31.1429	1	2	0	1	0	1	2	1500				30		7.21	7	8	9	1	1	1	1	1	3	4	2005-12-06	38679	38959	38958	176	28	0	0	1	0	1	0
4763	4152	17155	1	1	1974-05-14	2011-03-16	2010-12-07	4	37	36.9389	39	4	39.5714	1	2	2	3	0	1	1	3010	10	51	28	32.5	2	7.24	9	10	10	3	2	2	0	0	5	5	2010-06-26	40341	40621	40621	164	99	0	0	1	0	1	1
6413	5612	2519	1	1	1974-05-16	2006-11-04	2006-04-18	6	32	32.5601	41	2	41.2857	1	2	2	2	0	1	1	4140		54		37		7.14	9	10	10	4	3	2	0	0	5	5	2006-02-02	38730	39010	39016	75	200	1	1	1	0	1	0
6883	6034	25035	1	1	1974-05-18	2013-01-21	2012-10-30	5	39	38.7865	38	1	38.1429	1	2	2	3	0	1	2	3530	67	53	77	35	52	7.26	9	10	10	5	4	2	0	0	5	5	2012-05-13	41028	41308	41308	170	83	0	0	1	0	1	1
1932	1666	2455	1	1	1974-05-20	2010-01-23	2009-07-30	4	36	35.7776	37	4	37.5714	1	2	2	2	0	1	1	3000	30	48	12	35	59	7.26	9	10	10	2	2	2	0	0	5	5	2009-05-19	39938	40218	40218	72	177	1	1	1	0	1	0
7287	6393	14157	1	1	1974-05-30	2009-09-16	2009-04-15	4	35	35.396	38	2	38.2857	1	2	0	1	0	1	1	2890	21	50	39	34	38	7.24	9	10	10	6	2	2	0	0	5	5	2009-01-05	39803	40083	40084	100	154	1	1	1	0	1	0
1874	1617	20403	1	0	1974-07-01	2005-04-19	2004-12-06	4	31	30.8854	40	5	40.7143	1	2	0	1	0	1	1	3700		52		35		7.41	9	10	10	2	2	2	0	0	5	5	2004-07-22			38456	137	134	0	0	1	0	1	0
3589	3120	4703	1	1	1974-08-10	2006-10-06	2006-04-14	4	32	32.2443	37	4	37.5714	1	2	2	2	0	1	2	2440		47		33		7.26	9	10	10	1	1	1	0	1	5	4	2006-01-30			39013	74	175	1	1	1	0	1	0
3164	2732	18463	1	1	1974-08-21	2010-03-31	2009-09-14	4	36	35.7062	40	3	40.4286	1	2	2	2	0	1	2	4280	91	55	83	34	10	7.3	9	10	10	2	2	2	0	0	5	5	2009-07-05	39981	40261	40265	71	198	1	1	1	0	1	0
9678	8514	12585	1	1	1974-08-22	2010-10-18	2010-03-29	6	36	36.2553	40	3	40.4286	1	2	2	2	0	1	1	2970	6	48	2	33	2	7.38	9	10	10	5	2	2	0	0	5	5	2010-01-22	40191	40471	40466	66	203	0	1	1	0	1	0
1720	1482	11893	1	1	1974-08-23	2006-07-19	2006-01-13	4	32	31.9918	41	0	41	1	2	2	2	0	1	1	3664		52		34		7.25	9	10	10	5	2	2	0	0	5	5	2005-10-19	38636	38916	38910	86	187	1	1	1	0	1	0
5156	4494	10568	1	1	1974-10-12	2007-09-11	2007-06-25	6	33	33.0048	37	1	37.1429	1	2	2	2	0	1	1	2550		47		34		7.3	9	10	10	1	1	1	0	0	5	5	2007-01-08	39076	39356	39356	168	78	0	0	1	0	1	0
10903	9614	20944	1	1	1974-10-12	2009-03-19	2008-11-05	5	34	34.5285	38	5	38.7143	1	2	2	3	0	1	2	3460	52	52	54	36	75	7.32	9	10	10	5	1	1	0	0	5	5	2008-07-05	39620	39900	39900	123	134	0	0	1	0	1	1
9193	8094	21767	1	1	1974-10-24	2008-08-22	2008-06-27	4	34	33.9218	35	2	35.2857	1	2	0	1	0	1	1	2650	47	50	76	33	42	7.27	9	10	10	1	1	1	1	0	4	5	2008-01-02			39715	177	56	0	0	1	0	1	0
8196	7194	3399	1	1	1974-10-31	2011-10-02	2011-03-14	6	37	37.0213	41	5	41.7143	1	2	2	3	0	1	1	3420	33	54	75	34	15	7.21	9	10	10	5	2	2	0	0	5	5	2010-12-28			40806	76	202	1	1	1	0	1	1
3096	2674	18469	1	1	1974-11-15	2006-05-29	2005-12-02	4	32	31.6211	41	1	41.1429	1	2	2	2	0	1	1	4190		54		37		7.32	9	10	10	3	2	2	0	0	5	5	2005-08-28	38578	38858	38858	96	178	1	1	1	0	1	0
4381	3806	9288	1	1	1974-12-07	2010-12-13	2010-07-02	4	36	36.1153	38	0	38	1	2	2	3	0	1	1	2906	26	49	27	32.5	8	7.23	9	10	10	2	2	2	0	0	5	5	2010-04-05	40259	40539	40539	88	164	1	1	1	0	1	1
4160	3615	3607	1	1	1975-01-09	2013-08-26	2013-04-05	4	39	38.7344	38	5	38.7143	1	2	2	2	0	1	2	2880	16	51	51	34	35	7.29	9	10	10	1	1	1	0	0	5	5	2012-12-12	41241	41521	41521	114	143	0	0	1	0	1	0
2388	2056	18479	1	1	1975-01-24	2013-10-09	2013-04-11	5	39	38.814	38	1	38.1429	1	2	2	3	0	1	2	2890	15	50	28	34	25	7.29	9	10	10	3	3	2	0	0	5	5	2013-01-29	41289	41569	41569	72	181	1	1	1	0	1	1
919	785	28210	1	0	1975-02-01	2009-01-26	2009-01-19	6	34	34.0782	35	5	35.7143	1	2	2	3	0	1	1	2550	38	51	87	33	47	7.26	9	10	10	4	3	2	1	0	4	5	2008-06-04		39869	39869	229	7	0	0	0	0	1	1
9251	8146	1871	1	0	1975-03-19	2008-07-04	2008-05-20	4	33	33.3864	38	0	38	1	2	0	1	0	1	1	3070		49		32		7.27	7	8	10	2	2	2	0	0	5	5	2007-10-26	39367	39647	39647	207	45	0	0	0	0	1	0
3421	2964	18082	1	1	1975-03-20	2007-12-15	2007-06-14	6	33	32.8291	41	0	41	1	2	2	2	0	1	1	3150		50		35		7.28	9	10	10	4	4	2	0	0	5	5	2007-03-17	39144	39424	39424	89	184	1	1	1	0	1	0
8584	7546	20233	1	1	1975-03-26	2009-12-13	2009-12-01	4	35	34.814	24	2	24.2857	1	2	2	3	0	1	2	630	34	31.5	48	21.5	25	7.4	7	9	9	6	3	2	1	1	2	2	2009-07-10			40270	144	12	0	0	1	0	1	1
3850	3344	2092	1	0	1975-05-15	2012-12-09	2012-12-06	4	38	37.6747	35	6	35.8571	1	2	2	3	0	1	2	3020	75	50	75	33	45		9	10	10	4	2	2	1	0	4	5	2012-04-16	41000	41280	41281	234	3	0	0	0	0	1	1
10022	8825	27145	1	1	1975-05-15	2008-01-29	2007-10-24	4	33	32.7989	41	1	41.1429	1	2	2	2	0	1	1	4050		55		36		7.29	10	10	10	1	1	1	0	0	5	5	2007-04-30	39188	39468	39468	177	97	0	0	1	0	1	0
7551	6626	11737	1	1	1975-05-22	2010-11-11	2010-04-30	4	35	35.5717	40	2	40.2857	1	2	2	3	0	1	3	3100	17	52	51	34	22	7.03	3	8	9	1	1	1	0	0	5	5	2010-02-16	40216	40496	40491	73	195	1	1	1	0	1	1
3867	3360	20130	1	1	1975-05-30	2012-08-09	2012-02-16	4	37	37.2986	37	6	37.8571	1	2	2	2	0	1	1	3520	81	49	29	34	43	7.19	9	10	10	6	1	1	0	0	5	5	2011-12-02	40858	41138	41145	76	175	1	1	1	0	1	0
3108	2686	18848	1	1	1975-05-31	2010-12-11	2010-05-19	5	36	35.6294	41	1	41.1429	1	2	2	2	0	1	1	3330	18	52	31	34	7	7.21	9	10	10	2	2	2	0	0	5	5	2010-03-12	40234	40514	40515	68	206	0	1	1	0	1	0
1114	956	25144	1	1	1975-06-01	2010-01-27	2009-10-06	4	35	34.7536	41	0	41	1	2	2	2	0	1	1	3840	59	54	65	37	80	7.39	9	10	10	3	3	2	0	0	5	5	2009-04-29	39919	40199	40198	160	113	0	0	1	0	1	0
6498	5693	13044	1	1	1975-07-18	2009-03-29	2009-03-05	4	34	33.79	27	3	27.4286	1	2	0	1	0	1	2	1000	40	37	58	25.5	40	7.33	8	9	9	3	2	2	1	1	2	3	2008-10-02	39709	39989	39989	154	24	0	0	1	0	1	0
10533	9285	14701	1	1	1975-07-19	2005-10-23	2005-05-02	4	30	30.3473	36	3	36.4286	1	2	2	2	0	1	2	2620		50		32		7.24	5	8	10	2	2	2	1	0	4	5	2005-02-24	38393	38673	38673	67	174	0	1	1	0	1	0
2886	2488	13951	1	0	1975-08-01	2005-02-04	2005-01-19	4	30	29.5951	26	0	26	1	2	0	1	0	1	2	680						7.27	4	5	9	3	2	2	1	1	2	2	2004-08-20	38205	38485	38485	152	16	0	0	1	0	1	0
10665	9400	4874	1	1	1975-08-24	2006-02-24	2005-08-18	5	31	30.5889	40	3	40.4286	1	2	2	2	0	1	1	3250		51		34		7.18	9	10	10	1	1	1	0	0	5	5	2005-05-31	38489	38769	38769	79	190	1	1	1	0	1	0
4353	3784	24400	1	1	1975-09-13	2006-07-11	2006-04-24	4	31	30.9101	22	1	22.1429	1	2	2	2	0	1	1	440		27					1	1	1	5	1	1	1	1	1	1	2006-02-20	38754	39034	39034	63	78	0	1	1	0	1	0
8169	7172	15791	1	1	1975-09-15	2005-09-19	2005-07-12	4	30	30.0947	39	1	39.1429	1	2	2	2	0	1	1	3410		51		35		7.1	9	10	10	3	1	1	0	0	5	5	2005-01-02	38346	38626	38620	191	69	0	0	0	0	1	0
6022	5259	24923	1	1	1975-11-13	2011-12-23	2011-12-02	4	36	36.2086	28	6	28.8571	1	2	0	1	0	1	2	1251	50	41	76	28.2	67	7.27	8	9	9	4	3	2	1	1	3	3	2011-06-18	40697	40980	40978	167	21	0	0	1	0	1	0
7445	6534	15409	1	0	1975-11-18	2006-10-25	2006-10-23	4	31	31.0199	27	6	27.8571	1	2	0	1	0	1	2	995						7.38				1	1	1	1	1	2	2	2006-04-27			39100	179	2	0	0	1	0	1	0
10964	9670	23540	1	0	1975-12-01	2013-11-24	2013-09-27	6	38	38.0865	37	0	37	1	2	2	3	0	1	2	2900	43	50	58	35	78	7.33	9	0	10	1	1	1	0	0	5	5	2013-03-24	41337	41617	41623	187	58	0	0	1	0	1	1
7148	6268	23674	1	1	1975-12-09	2006-09-16	2006-03-09	4	31	30.8552	41	4	41.5714	1	2	0	1	0	1	1	4500		56		36		7.25	9	10	10	1	1	1	0	0	5	5	2005-12-13	38684	38964	38965	86	191	1	1	1	0	1	0
1540	1325	17608	1	0	1975-12-23	2005-07-05	2005-06-16	5	30	29.6143	38	2	38.2857	1	2	2	2	0	1	2	3120		52		35		7.2	9	10	10	2	2	2	0	0	5	5	2004-10-24	38270	38550	38550	235	19	0	0	0	0	1	0
5133	4472	27809	1	1	1976-01-18	2007-08-14	2007-02-12	4	32	31.6568	39	1	39.1429	1	2	0	1	0	1	2	3960		53		35		7.22	9	10	10	1	1	1	0	0	5	5	2006-11-27			39314	77	183	1	1	1	0	1	0
10668	9403	14059	1	1	1976-01-19	2010-09-22	2010-04-01	4	35	34.7701	38	4	38.5714	1	2	2	2	0	1	2	3074	22	49	12	33	6	7.24	9	10	10	1	1	1	0	0	5	5	2010-01-09			40453	82	174	1	1	1	0	1	0
10757	9479	4871	1	1	1976-01-21	2010-06-29	2009-12-07	5	34	34.5312	40	2	40.2857	1	2	2	3	0	1	1	3550	55	53	68	35	50	7.35	9	10	10	2	2	2	0	0	5	5	2009-10-04	40077	40357	40356	64	204	0	1	1	0	1	1
2715	2347	18175	1	1	1976-02-20	2006-06-08	2005-11-22	6	30	30.3802	40	2	40.2857	1	2	2	2	0	1	1	3560		53		35		7.29	9	10	10	5	4	2	0	0	5	5	2005-09-13	38589	38869	38874	70	198	1	1	1	0	1	0
7093	6222	8461	1	1	1976-03-11	2008-11-14	2008-06-11	5	33	32.7687	34	3	34.4286	1	2	2	2	0	1	2	2860	82	49	77	34	80	7.34	9	9	0	4	4	2	1	0	4	5	2008-04-01	39525	39805	39805	71	156	1	1	1	0	1	0
8507	7478	22197	1	1	1976-03-12	2013-10-14	2013-04-12	6	38	37.6939	39	6	39.8571	1	2	2	3	0	1	1	4144	89	56	94	37	88	7.34	9	10	10	4	2	2	0	0	5	5	2013-01-22	41286	41566	41562	80	185	1	1	1	0	1	1
10707	9438	4151	1	0	1976-03-26	2005-02-15	2005-02-02	4	29	28.9719	28	1	28.1429	1	2	0	1	0	1	2	1500		36				7.28	8	8	10	7	3	2	1	1	3	4	2004-08-16			38481	170	13	0	0	1	0	1	0
10181	8967	2361	1	1	1976-04-05	2009-01-07	2008-07-02	5	33	32.8483	39	6	39.8571	1	2	2	2	0	1	2	3070	18	52	55	33	8	7.32	9	10	10	3	2	2	0	0	5	5	2008-04-17	39541	39821	39821	76	189	1	1	1	0	1	0
127	108	11905	1	1	1976-04-22	2012-01-15	2011-11-22	4	36	35.8298	27	4	27.5714	1	2	0	1	0	1	2	1090	63	36.5	56	26.5	66	7.27	8	9	9	3	1	1	1	1	2	3	2011-07-20	40730	41010	41010	125	54	0	0	1	0	1	0
4482	3901	26158	1	1	1976-04-22	2013-06-21	2012-12-19	6	37	37.2656	40	2	40.2857	1	2	2	2	0	1	1	4000	78	54	71	36	62	7.36	9	10	10	3	3	2	0	0	5	5	2012-09-26	41171	41451	41444	84	184	1	1	1	0	1	0
12095	10683	22806	1	0	1976-05-09	2005-10-14	2005-10-12	4	29	29.5127	28	2	28.2857	1	2	0	1	0	1	2	1250						7.26	8	9	9	4	2	2	1	1	3	3	2005-04-13	38441	38721	38721	182	2	0	0	1	0	1	0
2338	2013	1165	1	1	1976-05-10	2005-03-11	2004-09-02	6	29	28.9142	40	5	40.7143	1	2	2	2	0	1	1	3450		48		35		7.15	9	10	10	1	1	1	0	0	5	5	2004-06-13	38109	38389	38417	81	190	1	1	1	0	1	0
6583	5768	24914	1	0	1976-06-02	2006-04-25	2006-04-24	6	30	29.9767	34	4	34.5714	1	2	2	2	0	1	3	1946		44		32		7.21	9	10	10	4	1	1	1	1	4	4	2005-09-09	38590	38870	38870	227	1	0	0	0	0	1	0
4968	4331	642	1	0	1976-06-25	2008-01-11	2008-01-10	4	32	31.6321	25	6	25.8571	1	2	0	1	0	1	2	870		37		22		6.94	1	0	0	4	2	2	1	1	2	2	2007-07-28	39275	39555	39557	166	1	0	0	1	0	1	0
1230	1058	2506	1	1	1976-07-07	2009-07-17	2009-04-23	4	33	33.1174	40	4	40.5714	1	2	2	3	0	1	1	3800	60	50	10	36	58	7.37	9	10	10	4	3	2	0	0	5	5	2008-10-20			40007	185	85	0	0	1	0	1	1
11920	10527	18279	1	1	1976-08-03	2006-08-28	2006-04-07	4	30	30.1496	36	6	36.8571	1	2	2	3	0	1	1	2490		45		32			10	10	10	2	2	2	1	1	4	4	2005-12-27	38684	38964	38979	101	143	1	1	1	0	1	1
4701	4097	24083	1	1	1976-08-10	2012-05-25	2011-11-03	6	36	35.8874	41	2	41.2857	1	2	2	2	0	1	1	3334		51		35		7.29	9	10	10	3	3	2	0	0	5	5	2011-08-24	40765	41045	41045	71	204	1	1	1	0	1	0
4846	4223	21384	1	1	1976-08-17	2009-10-11	2009-04-22	4	33	33.2409	39	6	39.8571	1	2	2	3	0	1	1	3520	56	55	93	34	25	7.28	9	10	10	2	2	2	0	0	5	5	2009-01-19	39818	40098	40098	93	172	1	1	1	0	1	1
4357	3787	1683	1	0	1976-09-08	2005-05-20	2005-05-20	4	29	28.7742	34	3	34.4286	1	2	0	1	0	1	1	2145		46		31		7.25	9	10	10	1	1	1	1	1	4	4	2004-10-05			38531	227	0	0	0	0	0	1	0
2725	2354	8528	1	0	1976-10-01	2012-08-20	2012-08-20	4	36	35.9835	30	3	30.4286	1	2	0	1	0	1	2	1370	41	43	80	26	13	7.33	6	8	9	2	2	2	1	1	3	3	2012-02-03	40926	41206	41208	199	0	0	0	0	0	1	0
5601	4884	2593	1	1	1976-10-05	2010-11-08	2010-05-12	4	34	34.1853	39	3	39.4286	1	2	2	3	0	1	2	4160	97	56	98	35	58	7.23	9	9	10	1	1	1	0	0	5	5	2010-02-19	40217	40497	40494	82	180	1	1	1	0	1	1
7447	6535	7217	1	1	1976-10-30	2011-03-26	2010-12-10	4	34	34.4955	38	1	38.1429	1	2	2	2	0	1	2	2890	15	51	45	35	52	7.31	9	10	10	2	2	2	0	0	5	5	2010-07-16	40359	40639	40641	147	106	0	0	1	0	1	0
6091	5324	21451	1	1	1976-11-08	2010-10-20	2010-04-21	4	34	34.0398	38	4	38.5714	1	2	0	1	0	1	1	2900	19	50	35	34	36	7.31	9	10	10	4	3	2	0	0	5	5	2010-02-06	40201	40481	40481	74	182	1	1	1	0	1	0
7636	6703	457	1	1	1976-11-08	2008-08-11	2008-03-12	5	32	31.8435	37	2	37.2857	1	2	2	2	0	1	2	2620	17	49	37	32	7	7.28	9	10	10	3	1	1	0	0	5	5	2007-12-08			39690	95	152	1	1	1	0	1	0
12217	10787	23604	1	1	1976-12-01	2009-07-29	2009-02-09	6	33	32.7467	37	5	37.7143	1	2	2	2	0	1	2	3340	58	52	68	36	81	7.4	9	10	10	4	4	2	0	0	5	5	2008-11-21	39768	40048	40039	80	170	1	1	1	0	1	0
5702	4978	1397	1	0	1976-12-24	2012-09-01	2012-06-13	5	36	35.7859	40	3	40.4286	1	2	2	2	0	1	1	3610	59	53	67	35	49	7.32	9	10	10	2	2	2	0	0	5	5	2011-12-07	40870	41150	41150	189	80	0	0	1	0	1	0
8043	7058	6364	1	0	1976-12-24	2009-09-30	2009-09-21	4	33	32.8566	31	5	31.7143	1	2	2	2	0	1	1	1605	39					7.2	3	8	9	4	1	1	1	1	3	4	2009-03-06	39864	40144	40144	199	9	0	0	0	0	1	0
1977	1706	14335	1	0	1977-01-18	2010-10-17	2010-04-09	4	34	33.8367	39	5	39.7143	1	2	2	3	0	1	1	3190	18	52	43	34	14	7.3	9	10	10	2	1	1	0	0	5	5	2010-01-26	40190	40470	40470	73	191	1	1	1	0	1	1
6448	5647	25902	1	1	1977-01-29	2007-07-04	2006-12-28	4	30	30.5093	38	1	38.1429	1	2	2	2	0	1	2	3360		52		33		7.28	9	10	10	2	1	1	0	0	5	5	2006-10-24	39001	39281	39280	65	188	0	1	1	0	1	0
354	292	20211	1	1	1983-12-08	2007-09-13	2007-02-28	5	24	23.8298	40	4	40.5714	1	2	2	2	0	1	1	3300		52		35		7.21	9	10	10	6	3	2	0	0	5	5	2006-12-17	39053	39333	39334	73	197	1	1	1	0	1	0
11946	10550	15326	1	1	1977-02-24	2009-10-19	2009-08-11	4	33	32.7385	40	0	40	1	2	2	3	0	1	1	3100	12	49	6	34	12	7.31				3	2	2	0	0	5	5	2009-01-26			40105	197	69	0	0	0	0	1	1
4796	4180	19328	1	0	1977-04-25	2005-09-30	2005-07-25	4	28	28.5106	38	1	38.1429	1	2	0	1	0	1	1	2700		48		33		7.1	9	10	10	1	1	1	0	0	5	5	2005-01-20	38358	38638	38638	186	67	0	0	1	0	1	0
10455	9211	5150	1	1	1977-05-01	2012-02-08	2011-08-05	4	35	34.8689	40	4	40.5714	1	2	2	3	0	1	1	3690	65	52	48	36	76	7.33	9	10	10	2	1	1	0	0	5	5	2011-05-14	40663	40943	40943	83	187	1	1	1	0	1	1
1206	1036	14276	1	1	1977-05-25	2010-01-28	2009-07-29	4	33	32.7687	39	3	39.4286	1	2	2	2	0	1	1	3480	44	54	78	34	15	7.34	9	10	10	2	2	2	0	0	5	5	2009-05-11	39933	40213	40210	79	183	1	1	1	0	1	0
12552	11090	24480	1	1	1977-05-27	2012-12-19	2012-11-19	4	36	35.6623	30	1	30.1429	1	2	2	2	0	1	2	1480	70	42	80	28	58	7.21	8	8	9	2	1	1	1	1	3	3	2012-06-05		41331	41331	167	30	0	0	1	0	1	0
874	745	27078	1	1	1977-05-28	2013-10-05	2013-05-03	4	36	36.4557	39	6	39.8571	1	2	2	2	0	1	1	3700	72	51	37	34	25	7.36	9	10	10	2	2	2	0	0	5	5	2013-01-13	41272	41552	41553	110	155	0	1	1	0	1	0
9809	8631	4931	1	0	1977-05-30	2005-01-28	2005-01-28	6	28	27.7419	29	4	29.5714	1	2	2	1	0	1	2	1400		38.5					9	9	9	1	1	1	1	1	3	3	2004-07-19	38173	38453	38453	193	0	0	0	0	0	1	0
7737	6787	5638	1	1	1977-06-29	2007-08-21	2007-04-12	6	30	30.2265	30	0	30	1	2	2	2	0	1	1	1592		37		26.5		7.41	7	8	9	4	2	2	1	1	3	4	2007-02-06			39385	65	131	0	1	1	0	1	0
11049	9747	10204	1	1	1977-07-05	2010-02-03	2009-09-02	6	33	32.6726	41	2	41.2857	1	2	2	3	0	1	1	3070	7	54	64	35	24	7.21	9	10	10	4	4	2	0	0	5	5	2009-05-04	39923	40203	40203	121	154	0	0	1	0	1	1
11693	10318	12751	1	1	1977-07-11	2008-06-19	2008-06-05	4	31	31.0254	31	5	31.7143	1	2	2	2	0	1	2	1856		42		32.5		7.29	6	8	9	1	1	1	1	1	3	4	2007-11-24	39399	39679	39676	194	14	0	0	0	0	1	0
6529	5723	15908	1	1	1977-07-17	2005-02-24	2004-09-02	4	28	27.6843	37	4	37.5714	1	2	2	2	0	1	1	3000		48		33		7.37	9	10	10	3	3	2	0	0	5	5	2004-06-20			38424	74	175	1	1	1	0	1	0
1900	1640	1482	1	1	1977-07-29	2010-06-14	2010-05-27	4	33	32.9664	24	4	24.5714	1	2	0	1	0	1	2	650	34	31.5	43	20.6	11	7.34	4	6	9	1	1	1	1	1	2	2	2010-01-07	40171	40451	40451	140	18	0	0	1	0	1	0
11224	9899	9643	1	0	1972-04-04	2008-02-19	2008-01-03	4	36	35.9753	38	2	38.2857	1	2	2	3	0	1	1	3470	60	50	27	36	77	7.22	9	10	10	6	2	2	0	0	5	5	2007-06-10	39234	39514	39509	207	47	0	0	0	0	1	1
12405	10953	19005	1	0	1977-09-12	2010-01-30	2009-11-20	5	32	32.4722	40	0	40	1	2	2	3	0	1	1	3020	14	51	36	33	7	7.15	9	10	10	2	2	2	0	0	5	5	2009-05-09			40208	195	71	0	0	0	0	1	1
1061	911	28261	1	1	1977-10-05	2006-04-19	2006-03-02	4	29	28.615	31	1	31.1429	1	2	2	2	0	1	2	1879		43				7.28	8	8	9	2	1	1	1	1	3	4	2005-09-27	38605	38885	38888	156	48	0	0	1	0	1	0
12465	11008	1275	1	0	1977-10-06	2008-07-30	2008-06-18	5	31	30.8991	38	0	38	1	2	2	2	0	1	2	3270		48		33		7.29	9	10	10	2	2	2	0	0	5	5	2007-11-21	39392	39672	39673	210	42	0	0	0	0	1	0
6171	5392	24814	1	0	1977-10-21	2013-03-18	2012-10-05	4	35	35.5031	39	5	39.7143	1	2	0	1	0	1	1	3452	38	53	60	34	14	7.39	9	10	10	3	2	2	0	0	5	5	2012-06-27			41353	100	164	1	1	1	0	1	0
10829	9545	2977	1	0	1977-10-23	2008-11-28	2008-08-26	4	31	31.1846	40	0	40	1	2	0	1	0	1	1	3000	8	50	13	34	12	7.22	9	10	10	2	2	2	0	0	5	5	2008-03-07	39490	39770	39780	172	94	0	0	1	0	1	0
6344	5548	27901	1	1	1977-11-13	2006-12-31	2006-08-07	6	29	29.2107	38	6	38.8571	1	2	2	2	0	1	1	3850		52		35		7.22	9	10	10	2	2	2	0	0	5	5	2006-04-17	38810	39090	39090	112	146	0	0	1	0	1	0
2720	2350	19413	1	1	1978-01-03	2005-08-14	2005-03-16	4	28	27.687	35	4	35.5714	1	2	2	2	0	1	1	2130		44		30		7.25	8	9	10	2	2	2	1	1	4	4	2004-12-22			38609	84	151	1	1	1	0	1	0
10299	9075	15366	1	1	1978-01-04	2007-07-18	2007-01-19	4	30	29.6143	37	5	37.7143	1	2	2	2	0	1	2	3110		49		33		7.24	9	9	10	2	1	1	0	0	5	5	2006-11-10	39017	39297	39297	70	180	1	1	1	0	1	0
5879	5133	22258	1	0	1978-01-11	2006-09-02	2006-06-09	4	29	28.7193	38	1	38.1429	1	2	0	1	0	1	1	3340		52		34		7.2	9	10	10	1	1	1	0	0	5	5	2005-12-23	38687	38967	38975	168	85	0	0	1	0	1	0
5880	5133	22251	1	1	1978-01-11	2008-06-17	2007-11-20	5	30	30.5148	41	3	41.4286	1	2	2	2	0	1	1	3530		51		35		7.27	9	10	10	1	1	1	0	0	5	5	2007-09-15	39322	39602	39606	66	210	0	1	1	0	1	0
8064	7078	13485	1	1	1978-01-29	2012-10-19	2012-05-04	6	35	34.8167	35	6	35.8571	1	2	2	3	0	1	1	2880		50		34		7.3	9	10	10	1	1	1	1	0	4	5	2012-02-25	40950	41230	41230	69	168	0	1	1	0	1	1
7663	6727	7242	1	1	1978-01-30	2005-08-28	2005-03-02	5	28	27.6513	38	6	38.8571	1	2	2	2	0	1	1	3780		53		36		7.21	9	10	10	3	2	2	0	0	5	5	2004-12-13	38321	38601	38600	79	179	1	1	1	0	1	0
4721	4115	18916	1	1	1978-02-01	2011-03-09	2010-10-27	4	33	33.1887	35	2	35.2857	1	2	2	2	0	1	2	2241	15	44	6	32	20	7.24	8	9	9	3	2	2	1	1	4	4	2010-07-19	40364	40644	40644	100	133	1	1	1	0	1	0
7373	6471	17008	1	0	1978-02-03	2013-04-01	2012-12-06	4	35	35.2533	37	4	37.5714	1	2	2	3	0	1	2	2630	14	49	33	33	20	7.29	9	10	10	5	5	2	0	0	5	5	2012-07-26	41100	41380	41382	133	116	0	0	1	0	1	1
3127	2700	4715	1	0	1978-03-28	2011-04-25	2011-04-21	4	33	33.1668	29	5	29.7143	1	2	0	1	0	1	2	1216	29	36.5	17	27	29	7.34	7	8	9	1	1	1	1	1	3	3	2010-10-13	40450	40730	40730	190	4	0	0	1	0	1	0
5436	4738	23014	1	0	1978-04-04	2010-07-28	2010-07-01	6	32	32.4036	34	3	34.4286	1	2	2	3	0	1	2	2210	36	44	21	32	48	7.33	9	10	10	4	2	2	1	1	4	4	2009-12-13	40146	40426	40426	200	27	0	0	0	0	1	1
2975	2562	26731	1	1	1978-04-15	2010-04-14	2010-03-15	6	32	32.0851	30	6	30.8571	1	2	2	2	0	1	2	1670	66	40	41	23	2	7.36	7	8	9	1	1	1	1	1	3	4	2009-09-24	40066	40346	40346	172	30	0	0	1	0	1	0
4930	4298	14160	1	1	1978-04-28	2010-07-10	2010-04-28	4	32	32.2883	34	6	34.8571	1	2	0	1	0	1	1	2240	22	46	28	30	3	7.28	9	10	10	2	1	1	1	1	4	4	2009-11-22			40405	157	73	0	0	1	0	1	0
11159	9844	13414	1	0	1978-05-08	2009-04-16	2009-01-26	4	31	31.0254	36	2	36.2857	1	2	2	2	0	1	1	3500	90	50	59	34	49	7.3	9	10	10	3	3	2	1	0	4	5	2008-08-19	39656	39936	39945	160	80	0	0	1	0	1	0
5966	5213	4291	1	1	1978-05-14	2009-08-10	2009-03-31	4	31	31.3274	35	2	35.2857	1	2	2	2	0	1	2	2210		46		32.5			9	10	10	5	3	2	1	1	4	4	2008-12-20	39785	40065	40068	101	132	1	1	1	0	1	0
3726	3236	2097	1	1	1978-05-27	2011-03-06	2010-08-20	6	33	32.8648	41	0	41	1	2	2	2	0	1	1	3500	30	52	32	35	24	7.27	9	10	10	2	2	2	0	0	5	5	2010-06-06			40601	75	198	1	1	1	0	1	0
12006	10606	7209	1	1	1977-08-27	2009-05-12	2008-11-13	4	32	31.7941	38	0	38	1	2	2	2	0	1	2	2770	11	49	17	32	2	7.24	9	10	10	2	2	2	0	0	5	5	2008-09-02	39679	39959	39959	72	180	1	1	1	0	1	0
8816	7753	12073	1	1	1978-07-04	2013-02-28	2012-10-22	4	35	34.7509	38	5	38.7143	1	2	2	3	0	1	2	3100	22	52	54	35	47	7.35	8	9	9	2	2	2	0	0	5	5	2012-06-16	41066	41346	41342	128	129	0	0	1	0	1	1
11365	10021	1248	1	1	1978-07-18	2013-09-27	2013-03-22	6	35	35.2917	39	6	39.8571	1	2	2	3	0	1	2	3100	13	50	14	36	66	7.11	8	9	10	3	3	2	0	0	5	5	2013-01-05			41545	76	189	1	1	1	0	1	1
9183	8085	16612	1	1	1978-07-23	2005-10-25	2005-09-05	4	27	27.3329	31	2	31.2857	1	2	0	1	0	1	2	1459						7.23	8	9	10	1	1	1	1	1	3	3	2005-04-03	38431	38711	38711	155	50	0	0	1	0	1	0
10690	9423	3846	1	1	1978-07-29	2009-06-01	2008-11-28	4	31	30.9266	39	2	39.2857	1	2	2	2	0	1	1	3420	54	49	14	34	30	7.3	9	10	10	2	2	2	0	0	5	5	2008-09-13	39690	39970	39970	76	185	1	1	1	0	1	0
10689	9423	3839	1	0	1978-07-29	2010-09-23	2010-07-21	4	32	32.2416	39	2	39.2857	1	2	2	3	0	1	1	3414	53	47	2	34	30	7.48	9	10	10	3	3	2	0	0	5	5	2010-01-05			40449	197	64	0	0	0	0	1	1
8209	7204	18864	1	1	1978-08-09	2008-07-28	2008-03-10	6	30	30.0508	32	0	32	1	2	2	2	0	1	2	1765		43		29.5		7.31	9	10	10	1	1	1	1	1	4	4	2007-12-31	39433	39713	39713	70	140	1	1	1	0	1	0
8208	7204	18858	1	1	1978-08-09	2012-05-03	2011-11-24	4	34	33.8257	35	1	35.1429	1	2	2	2	0	1	2	2650	59	47	45	32	34	7.31	7	9	9	2	2	2	1	0	4	5	2011-09-14	40786	41066	41066	71	161	1	1	1	0	1	0
10898	9609	18304	1	0	1978-08-14	2008-01-07	2007-11-30	4	29	29.4798	39	3	39.4286	1	2	0	1	0	1	1	3040		51		32		7.32	9	10	10	2	1	1	0	0	5	5	2007-04-20	39178	39458	39458	224	38	0	0	0	0	1	0
8394	7373	21078	1	1	1978-08-26	2006-12-05	2006-07-07	4	28	28.3542	38	0	38	1	2	2	2	0	1	1	3220		54		34		7.4	10	10	10	9	4	2	0	0	5	5	2006-03-28			39070	101	151	1	1	1	0	1	0
5533	4826	21604	1	1	1978-09-04	2009-10-08	2009-04-22	4	31	31.1791	38	0	38	1	2	2	2	0	1	2	2660	11	49	27	34	41	7.14	9	10	10	1	1	1	0	0	5	5	2009-01-29		40108	40108	83	169	1	1	1	0	1	0
3322	2871	5890	1	1	1978-09-05	2010-02-18	2009-10-22	4	31	31.5415	37	0	37	1	2	2	3	0	1	2	2440	7	47	9	33	16		9	10	10	1	1	1	0	1	5	4	2009-06-18	39964	40244	40248	126	119	0	0	1	0	1	1
4638	4039	23031	1	1	1978-10-04	2010-07-24	2010-01-15	4	32	31.8902	38	6	38.8571	1	2	2	2	0	1	1	2970	20	50	31	34	33	7.35	9	10	10	4	3	2	0	0	5	5	2009-11-08	40094	40374	40391	68	190	0	1	1	0	1	0
11299	9961	15989	1	1	1978-10-11	2008-06-25	2008-02-28	4	30	29.7872	34	1	34.1429	1	2	0	1	0	1	2	2290	41	47	58	33	65	7.33	9	10	10	3	3	2	1	1	4	4	2007-11-13	39378	39658	39665	107	118	0	1	1	0	1	0
1196	1026	3630	1	1	1978-10-13	2006-03-20	2006-02-23	4	27	27.5086	25	6	25.8571	1	2	0	1	0	1	2	811		33		22.5		7.12	3	8	8	1	1	1	1	1	2	2	2005-10-04			38895	142	25	0	0	1	0	1	0
479	406	7111	1	1	1978-10-16	2005-09-29	2005-08-02	5	27	27.0281	25	6	25.8571	1	2	2	2	0	1	2	934		34		24.5		7.33	7	8	8	4	2	2	1	1	2	2	2005-04-15	38440	38720	38723	109	58	0	1	1	0	1	0
10643	9378	11560	1	0	1978-10-19	2012-11-12	2012-07-11	4	34	34.1606	41	5	41.7143	1	2	2	2	0	1	3	2940	3	49	3	34	7	7.2	8	9	10	1	1	1	0	0	5	5	2012-02-08	40933	41213	41213	154	124	0	0	1	0	1	0
10182	8968	7236	1	1	1978-10-29	2012-06-25	2011-12-23	5	34	33.7488	40	4	40.5714	1	2	2	2	0	1	1	4170	93	54	81	37	93	7.07	7	9	10	2	2	2	0	0	5	5	2011-09-29			41081	85	185	1	1	1	0	1	0
12483	11024	25194	1	0	1978-10-29	2011-02-10	2011-02-07	4	32	32.3734	30	5	30.7143	1	2	2	3	0	1	2	1944	85	41	46	33.4	98	7.27	9	10	10	4	3	2	1	1	3	4	2010-07-24	40369	40649	40649	198	3	0	0	0	0	1	1
3377	2923	19768	1	0	1978-11-14	2006-11-03	2006-09-08	5	28	28.0467	38	0	38	1	2	2	2	0	1	2	3000		50		36			9	10	10	2	2	2	0	0	5	5	2006-02-24	38758	39038	39038	196	56	0	0	0	0	1	0
3731	3241	16744	1	1	1978-11-16	2008-12-01	2008-05-29	4	30	30.1249	37	5	37.7143	1	2	2	2	0	1	2	2600	11	48	18	34	44	7.33	8	10	9	2	1	1	0	0	5	5	2008-03-26	39519	39799	39799	64	186	0	1	1	0	1	0
3593	3124	19223	1	1	1979-01-07	2006-08-30	2006-02-13	5	28	27.72	39	2	39.2857	1	2	2	3	0	1	1	3340		51		35		7.24	9	10	10	3	3	2	0	0	5	5	2005-12-12			38964	63	198	0	1	1	0	1	1
6012	5249	26489	1	1	1979-02-24	2006-01-20	2005-07-13	5	27	26.9787	40	0	40	1	2	2	2	0	1	1	2860		50		34		7.25	9	10	10	8	3	2	0	0	5	5	2005-04-29	38457	38737	38737	75	191	1	1	1	0	1	0
11785	10403	27256	1	1	1979-03-08	2006-12-14	2006-06-19	5	28	27.8463	38	6	38.8571	1	2	2	2	0	1	2	3260		49		34		7.27	9	10	10	1	1	1	0	0	5	5	2006-03-31	38795	39075	39073	80	178	1	1	1	0	1	0
8987	7914	582	1	0	1979-03-10	2011-08-10	2011-07-06	4	32	32.5079	37	5	37.7143	1	2	2	3	0	1	2	3265	51	55	96	35.5	70	7.31	9	10	10	3	2	2	0	0	5	5	2010-12-03	40501	40781	40781	215	35	0	0	0	0	1	1
9055	7976	14140	1	1	1979-03-10	2007-02-16	2006-09-21	4	28	28.0165	40	0	40	1	2	2	2	0	1	1	3750		53		37		7.34	9	10	10	3	3	2	0	0	5	5	2006-05-26			39129	118	148	0	0	1	0	1	0
7927	6956	24803	1	1	1979-03-18	2007-01-15	2006-11-08	4	28	27.9067	30	3	30.4286	1	2	2	2	0	1	2	1400		39.5		27.5		7.2	8	9	9	7	3	2	1	1	3	3	2006-06-30	38878	39158	39164	131	68	0	0	1	0	1	0
2079	1793	9772	1	1	1979-03-22	2012-01-07	2011-10-12	4	33	32.8868	35	6	35.8571	1	2	2	3	0	1	1	2770	54	49	62	33	45	7.18	9	10	10	4	4	2	1	0	4	5	2011-05-15	40666	40946	40944	150	87	0	0	1	0	1	1
3679	3196	13584	1	0	1979-04-18	2013-08-21	2013-08-19	6	34	34.4379	24	4	24.5714	1	2	2	3	0	1	2	845	71	34	69	23	44	7.36	8	8	9	1	1	1	1	1	2	2	2013-03-16			41615	156	2	0	0	1	0	1	1
9740	8571	12850	1	0	1979-05-10	2011-10-05	2011-07-05	4	32	32.4942	40	0	40	1	2	2	3	0	1	1	3900	73	53	57	37	88	7.16	9	10	10	3	3	2	0	0	5	5	2011-01-12	40541	40821	40821	174	92	0	0	1	0	1	1
5196	4531	19980	1	1	1979-05-22	2012-12-06	2012-06-05	5	34	33.6362	38	5	38.7143	1	2	2	3	0	1	2	3130	24	51	37	35	47	7.33	9	10	10	2	2	2	0	0	5	5	2012-03-24			41258	73	184	1	1	1	0	1	1
7025	6159	11293	1	1	1979-05-24	2009-05-04	2009-04-02	4	30	30.0288	38	1	38.1429	1	2	0	1	0	1	1	3000	22	50	28	33	8	7.37	9	10	10	4	4	2	0	0	5	5	2008-08-24	39670	39950	39950	221	32	0	0	0	0	1	0
7572	6646	116	1	1	1979-06-15	2013-10-12	2013-04-19	6	34	34.4214	37	3	37.4286	1	2	2	2	0	1	1	2790	18	48	13	32	3	7.22	9	10	10	3	1	1	0	0	5	5	2013-02-06	41291	41571	41577	72	176	1	1	1	0	1	0
1461	1255	12348	1	1	1979-06-20	2011-02-23	2011-01-04	4	32	31.7666	35	3	35.4286	1	2	2	2	0	1	2	1915	3	45	10	34	64	7.27	9	10	10	1	1	1	1	1	4	4	2010-07-04	40349	40629	40629	184	50	0	0	1	0	1	0
2226	1916	4205	1	1	1979-06-23	2006-11-15	2006-04-24	4	27	27.4729	40	2	40.2857	1	2	0	1	0	1	1	3370		50		33		7.25	9	10	10	2	1	1	0	0	5	5	2006-02-20	38754	39034	39034	63	205	0	1	1	0	1	0
5450	4750	19923	1	0	1979-07-13	2005-03-30	2005-03-30	4	26	25.7845	24	0	24	1	2	0	1	0	1	1								1	0	0	3	3	2	1		2		2004-10-27			38553	154	0	0	0	1	0	1	0
521	443	17776	1	1	1979-07-23	2007-11-04	2007-06-22	4	28	28.3624	38	0	38	1	2	0	1	0	1	2	3570		53		35		7.34	9	10	10	7	5	2	0	0	5	5	2007-02-25	39124	39404	39404	117	135	0	0	1	0	1	0
1663	1433	1173	1	1	1979-07-30	2007-02-11	2006-09-25	4	28	27.6129	38	0	38	1	2	2	3	0	1	1	3170		50		35		7.18	9	10	10	2	2	2	0	0	5	5	2006-06-04	38859	39138	39138	113	139	0	0	1	0	1	1
5769	5038	10348	1	1	1979-09-20	2007-01-15	2006-07-06	5	27	27.396	40	0	40	1	2	2	2	0	1	1	3270		51		34		7.08	9	10	10	3	3	2	0	0	5	5	2006-04-24	38821	39101	39097	73	193	1	1	1	0	1	0
616	527	12573	1	1	1979-10-18	2008-08-11	2008-07-29	4	29	28.895	24	5	24.7143	1	2	0	1	0	1	2	730	51	31	35	21.4	19	7.34	9	9	10	1	1	1	1	1	2	2	2008-03-05	39493	39773	39778	146	13	0	0	1	0	1	0
8643	7599	883	1	1	1979-10-25	2005-06-16	2005-06-02	5	26	25.7131	22	2	22.2857	1	2	2	3	0	1	1	498		30		19			1	0	0	2	1	1	1	1	1	1	2005-01-25	38362	38642	38643	128	14	0	0	1	0	1	1
7327	6428	14877	1	0	1979-11-04	2012-12-26	2012-11-05	4	33	33.2354	38	1	38.1429	1	2	2	2	0	1	1	3360	52	51	45	33	8	7.26	9	10	10	5	3	2	0	0	5	5	2012-04-17	41002	41282	41282	202	51	0	0	0	0	1	0
4466	3885	3692	1	1	1979-11-05	2009-09-25	2009-09-17	4	30	29.9712	24	6	24.8571	1	2	0	1	0	1	2	700	29	32.5	42	23	39	7.33	8	8	9	4	4	2	1	1	2	2	2009-04-18			40187	152	8	0	0	1	0	1	0
1429	1225	7751	1	1	1979-11-11	2013-02-04	2012-09-20	4	33	33.326	40	6	40.8571	1	2	0	1	0	1	1	3990	73	52	33	36	55	7.16	9	10	10	2	2	2	0	0	5	5	2012-05-08	41023	41303	41303	135	137	0	0	1	0	1	0
11527	10171	2375	1	1	1979-11-20	2008-01-22	2008-01-18	6	28	28.2498	29	2	29.2857	1	2	2	2	0	1	1	1336		39		28		7.31	9	9	9	1	1	1	1	1	3	3	2007-07-15			39544	187	4	0	0	1	0	1	0
11528	10171	2368	1	0	1979-11-20	2010-11-30	2010-11-10	5	31	31.1132	36	2	36.2857	1	2	2	2	0	1	2	2520	25	46	14	32	16	7.26	9	10	10	2	2	2	1	0	4	5	2010-04-04	40254	40534	40538	220	20	0	0	0	0	1	0
3308	2861	17572	1	1	1979-11-25	2009-05-11	2008-10-30	5	29	29.5402	39	6	39.8571	1	2	2	2	0	1	1	3700	72	53	72	36	81	7.25	9	10	10	2	2	2	0	0	5	5	2008-08-19	39665	39945	39945	72	193	1	1	1	0	1	0
9176	8079	4947	1	1	1979-12-03	2006-07-22	2006-02-02	4	27	26.7069	37	1	37.1429	1	2	2	2	0	1	1	2450		47		32		7.41	9	10	10	2	2	2	0	1	5	4	2005-11-18	38660	38940	38940	76	170	1	1	1	0	1	0
6163	5386	12117	1	1	1979-12-21	2013-03-03	2012-12-14	6	33	33.2903	24	0	24	1	2	2	2	0	0	1	630	27	32	54				0	0	0	3	2	2	1	1	2	2	2012-09-30	41174	41454	41448	75	79	1	1	1	0	1	0
11431	10082	20962	1	1	1980-01-04	2013-02-19	2012-09-28	4	33	33.2189	40	1	40.1429	1	2	0	1	0	1	2	3150	13	51	23	35	33	7.26	9	10	10	2	1	1	0	0	5	5	2012-05-28	41043	41323	41323	123	144	0	0	1	0	1	0
1856	1600	23173	1	1	1980-01-17	2006-06-10	2005-12-06	4	26	26.4681	38	5	38.7143	1	2	0	1	0	1	1	3390		52		35		7.18				1	1	1	0	0	5	5	2005-09-26	38606	38886	38887	71	186	1	1	1	0	1	0
707	604	2773	1	0	1980-01-26	2013-02-18	2012-10-15	4	33	33.1558	38	1	38.1429	1	2	0	1	0	1	1	2660	6	48	7	31	2	7.36	9	10	10	2	2	2	0	0	5	5	2012-06-10	41056	41336	41336	127	126	0	0	1	0	1	0
1801	1554	12739	1	1	1980-02-28	2010-05-27	2010-01-05	4	30	30.3253	33	3	33.4286	1	2	2	2	0	1	2	2290	68	43	28	30	27	7.58	8	8	9	1	1	1	1	1	4	4	2009-10-19			40371	78	142	1	1	1	0	1	0
4087	3549	15045	1	1	1980-03-30	2009-08-10	2009-03-09	6	29	29.4441	38	1	38.1429	1	2	2	2	0	1	2	3850	88	53	77	37	93	7.31	9	10	10	3	3	2	0	0	5	5	2008-11-30	39768	40048	40048	99	154	1	1	1	0	1	0
4581	3989	17276	1	1	1980-04-23	2008-07-28	2008-07-07	4	28	28.3404	35	1	35.1429	1	2	2	3	0	1	2	2600		49		33		7.35	8	8	10	3	3	2	1	0	4	5	2007-12-09	39411	39691	39691	211	21	0	0	0	0	1	1
5244	4573	7260	1	1	1980-05-03	2011-08-28	2011-04-18	4	31	31.4043	31	0	31	1	2	0	1	0	1	2	1200	10	38	12	28	21	7.24	4	6	9	2	1	1	1	1	3	3	2011-02-06	40566	40846	40846	71	132	1	1	1	0	1	0
5245	4573	7252	1	1	1980-05-03	2013-10-30	2013-06-24	5	34	33.5841	38	2	38.2857	1	2	2	2	0	1	2	3020	31	48	12	34	38	7.32	9	10	10	3	2	2	0	0	5	5	2013-02-18	41317	41597	41589	126	128	0	0	1	0	1	0
6869	6022	16495	1	1	1980-05-09	2007-04-27	2006-11-22	5	27	27.0391	40	1	40.1429	1	2	2	3	0	1	1	3020		50		33		7.31	9	10	10	2	2	2	0	0	5	5	2006-08-03			39198	111	156	0	1	1	0	1	1
6428	5627	3345	1	1	1980-05-17	2006-02-09	2005-09-28	5	26	25.8037	37	2	37.2857	1	2	2	2	0	1	2	3456		49		36		7.11	7	9	10	2	1	1	0	0	5	5	2005-06-07	38497	38777	38776	113	134	0	0	1	0	1	0
2450	2108	12662	1	1	1980-05-19	2006-09-01	2006-04-11	4	26	26.3583	41	1	41.1429	1	2	2	3	0	1	1	3620		52		36		7.1	9	10	10	1	1	1	0	0	5	5	2005-12-01			38953	131	143	0	0	1	0	1	1
5805	5070	14583	1	1	1980-06-03	2005-01-05	2004-07-29	4	25	24.6589	39	6	39.8571	1	2	2	2	0	1	1	4150		53		36		7.13	9	10	10	3	3	2	0	0	5	5	2004-04-15			38358	105	160	0	1	1	0	1	0
11312	9972	4269	1	1	1980-06-06	2013-02-25	2012-09-04	4	33	32.8126	37	2	37.2857	1	2	2	2	0	1	1	3400	80	53	91	36	93	7.16	9	10	10	3	3	2	0	0	5	5	2012-06-23	41075	41355	41349	73	174	1	1	1	0	1	0
10805	9522	9554	1	1	1980-06-26	2006-11-15	2006-08-16	5	26	26.4598	37	2	37.2857	1	2	2	3	0	1	1	2470		47		32		7.31	9	10	10	9	3	2	0	1	5	4	2006-03-13	38810	39090	39055	156	91	0	0	1	0	1	1
9436	8308	13191	1	1	1980-07-12	2010-09-29	2010-04-16	4	30	30.2979	36	0	36	1	2	2	2	0	1	2	1940	2	46	11	30.5	2	7.33	9	10	10	4	3	2	1	1	4	4	2010-02-03	40198	40478	40478	72	166	1	1	1	0	1	0
2350	2023	20921	1	0	1980-07-29	2011-05-05	2011-02-28	4	31	30.8497	39	0	39	1	2	2	3	0	1	1	2820	11	50	29	34	32	7.19	9	10	10	4	2	2	0	0	5	5	2010-08-19	40395	40675	40675	193	66	0	0	0	0	1	1
1019	874	10904	1	0	1980-09-01	2006-03-21	2006-03-20	5	26	25.6198	22	2	22.2857	1	2	2	3	0	1	1	517		29					1	1	1	2	1	1	1	1	1	2	2005-10-30	38642	38922	38921	141	1	0	0	1	0	1	1
2293	1975	9890	1	1	1980-09-01	2013-04-11	2012-10-25	6	33	32.6973	38	4	38.5714	1	2	2	3	0	1	1	2620	6	49	20	32	2	7.24	9	10	10	4	2	2	0	0	5	5	2012-07-29	41110	41390	41385	88	168	1	1	1	0	1	1
7899	6931	9581	1	1	1980-09-11	2005-06-12	2005-01-10	6	25	24.8181	33	4	33.5714	1	2	2	2	0	1	1	2140						7.35				2	2	2	1	1	4	4	2004-11-03	38280	38560	38560	68	153	0	1	1	0	1	0
11488	10133	2667	1	1	1980-09-23	2008-09-23	2008-03-27	4	28	28.0769	38	2	38.2857	1	2	2	2	0	1	1	3040	23	52	60	35	50	7.25	9	10	10	3	3	2	0	0	5	5	2008-01-13	39452	39732	39726	74	180	1	1	1	0	1	0
2203	1899	25103	1	1	1980-09-29	2009-09-04	2009-04-30	4	29	29.0103	32	3	32.4286	1	2	0	1	0	1	2	2240	83	43	48	33	93	7.36	4	7	8	2	1	1	1	1	4	4	2009-02-03	39833	40113	40113	86	127	1	1	1	0	1	0
767	658	24152	1	1	1980-10-04	2013-08-11	2013-02-20	4	33	32.9417	36	2	36.2857	1	2	2	2	0	1	2	2930	50	50	59	33	24	7.29	9	10	10	3	2	2	1	0	4	5	2012-12-14	41241	41521	41523	68	172	0	1	1	0	1	0
32	25	19805	1	1	1980-10-30	2010-07-05	2010-05-06	4	30	29.7598	34	5	34.7143	1	2	2	3	0	1	2	2145	25	44	16	33	65	7.38	8	8	9	2	1	1	1	1	4	4	2009-11-18	40121	40401	40401	169	60	0	0	1	0	1	1
9143	8052	820	1	1	1980-11-04	2009-10-20	2009-04-09	4	29	29.0377	39	5	39.7143	1	2	2	2	0	1	1	3450	52	52	57	35	56	7.36	9	10	10	2	2	2	0	0	5	5	2009-01-29	39818	40098	40108	70	194	1	1	1	0	1	0
2414	2077	4003	1	1	1980-11-05	2012-06-21	2012-04-04	4	32	31.7117	39	5	39.7143	1	2	2	3	0	1	1	3180	18	51	27	35	37	7.16	9	10	10	5	3	2	0	0	5	5	2011-10-01	40793	41073	41083	186	78	0	0	1	0	1	1
5859	5115	5743	1	1	1980-11-14	2010-03-27	2009-09-15	6	29	29.4441	38	6	38.8571	1	2	2	2	0	1	2	2150	2	44	2	34	19	7.27	8	9	10	2	2	2	0	1	5	4	2009-07-12	39992	40272	40272	65	193	0	1	1	0	1	0
2797	2413	23089	1	0	1980-11-15	2008-12-17	2008-12-01	4	28	28.1647	37	0	37	1	2	0	1	0	1	2	2480	12	49	42	33	26	7.35	9	10	10	5	3	2	0	1	5	4	2008-04-16	39540	39820	39820	229	16	0	0	0	0	1	0
10622	9360	21634	1	0	1980-12-04	2009-07-21	2009-03-16	4	29	28.7056	37	6	37.8571	1	2	0	1	0	1	1	4100	98	52	77	36	91	7.33	9	10	10	3	2	2	0	0	5	5	2008-11-12			40030	124	127	0	0	1	0	1	0
2155	1858	12343	1	1	1980-12-05	2013-07-24	2013-01-28	4	33	32.722	38	3	38.4286	1	2	2	2	0	1	2	2550	2	51	41	34	22	7.16	9	10	10	4	3	2	0	0	5	5	2012-11-11	41210	41490	41490	78	177	1	1	1	0	1	0
10043	8844	19629	1	1	1980-12-14	2010-10-23	2010-06-15	4	30	29.9382	38	1	38.1429	1	2	2	2	0	1	2	2100	2	44	2	32.5	8	7.33	9	10	10	3	3	2	0	1	5	4	2010-02-12			40487	123	130	0	0	1	0	1	0
7881	6915	11591	1	1	1980-12-29	2012-07-06	2012-06-05	6	32	31.6047	34	0	34	1	2	2	3	0	1	1	2830	87	49	83	34	86	7.26	9	10	10	2	1	1	1	0	4	5	2011-11-25	40858	41138	41138	193	31	0	0	0	0	1	1
556	477	23186	1	1	1981-01-02	2006-07-07	2006-02-08	4	26	25.5786	37	5	37.7143	1	2	2	3	0	1	2	2870		47		36		7.28	9	10	10	1	1	1	0	0	5	5	2005-10-30	38641	38921	38921	101	149	1	1	1	0	1	1
8452	7428	14455	1	1	1981-01-08	2007-02-15	2006-09-21	4	26	26.1743	40	3	40.4286	1	2	2	2	0	1	1	3280		50		34		7.21	9	10	10	6	4	2	0	0	5	5	2006-05-22	38845	39125	39125	122	147	0	0	1	0	1	0
11314	9974	20689	1	1	1981-02-16	2009-05-09	2008-10-17	4	28	28.302	40	4	40.5714	1	2	2	2	0	1	1	3160		52		33		7.2	9	9	10	1	1	1	0	0	5	5	2008-08-12	39657	39937	39938	66	204	0	1	1	0	1	0
2048	1766	7271	1	0	1981-03-09	2009-07-11	2009-06-10	4	28	28.4173	36	6	36.8571	1	2	2	2	0	1	1	3600	88	50	49	35	68	7.23	9	10	10	2	1	1	1	0	4	5	2008-11-09	39746	40026	40027	213	31	0	0	0	0	1	0
1229	1057	2338	1	0	1981-03-21	2012-07-20	2012-04-03	4	31	31.418	40	5	40.7143	1	2	2	3	0	1	1	4110	82	54	67	37	82	7.3	9	10	10	1	1	1	0	0	5	5	2011-10-23	40824	41104	41105	163	108	0	0	1	0	1	1
9099	8016	16915	1	0	1981-03-21	2008-10-27	2008-09-25	5	28	27.6788	38	0	38	1	2	2	2	0	1	2	2830	13	50	30	34	26	7.33	9	10	10	3	2	2	0	0	5	5	2008-02-18	39481	39761	39762	220	32	0	0	0	0	1	0
2551	2199	16514	1	1	1981-03-25	2013-04-20	2012-09-25	4	32	32.1592	41	3	41.4286	1	2	2	2	0	1	1	4070	75	54	63	36	50	7.26	9	10	10	6	2	2	0	0	5	5	2012-07-18	41094	41374	41374	69	207	0	1	1	0	1	0
11110	9798	20933	1	0	1981-05-18	2011-03-22	2011-01-11	4	30	29.9245	39	6	39.8571	1	2	2	2	0	1	1	3112	13	52	41	34	13	7.3	9	10	10	3	2	2	0	0	5	5	2010-06-30	40353	40633	40625	195	70	0	0	0	0	1	0
205	168	8496	1	1	1981-06-04	2013-03-05	2012-09-28	6	32	31.838	34	6	34.8571	1	2	2	2	0	1	1	2300	26	45	17	33	51	7.32	9	8	8	3	3	2	1	1	4	4	2012-07-18			41374	72	158	1	1	1	0	1	0
5471	4770	21203	1	1	1981-06-05	2010-06-11	2009-12-11	5	29	29.0954	39	0	39	1	2	2	2	0	1	2	2930	16	50	29	34	32	7.31	9	10	10	2	1	1	0	0	5	5	2009-09-25	40059	40339	40347	77	182	1	1	1	0	1	0
9944	8752	25542	1	1	1981-06-06	2005-06-07	2005-02-02	4	24	24.0686	38	4	38.5714	1	2	0	1	0	1	2	3390		51		35		7.18	9	10	10	2	2	2	0	0	5	5	2004-09-24	38238	38520	38520	131	125	0	0	1	0	1	0
10649	9384	3533	1	1	1981-06-11	2005-04-03	2004-09-22	5	24	23.8765	39	3	39.4286	1	2	2	2	0	1	1	3450		52		33		7.16	9	10	10	1	1	1	0	0	5	5	2004-07-15			38449	69	193	0	1	1	0	1	0
2677	2313	22744	1	1	1981-06-24	2010-05-02	2009-10-13	4	29	28.9334	41	2	41.2857	1	2	2	3	0	1	3	3410	34	54	77	35	42	7.17	8	9	10	3	1	1	0	0	5	5	2009-07-31	40011	40291	40291	74	201	1	1	1	0	1	1
2840	2451	15107	1	1	1981-06-27	2010-06-25	2009-12-14	4	29	29.0734	41	0	41	1	2	2	3	0	1	2	3790	70	52	46	37	92	7.34	8	10	10	3	3	2	0	0	5	5	2009-09-25	40067	40347	40347	80	193	1	1	1	0	1	1
11242	9913	1832	1	1	1981-07-25	2009-03-18	2008-12-15	4	28	27.7227	38	5	38.7143	1	2	2	3	0	1	2	3990	95	52	68	37	98	7.26	9	10	10	2	2	2	0	0	5	5	2008-07-04	39623	39903	39899	164	93	0	0	1	0	1	1
5438	4740	2240	1	0	1981-07-26	2009-02-06	2009-01-26	5	28	27.6102	23	6	23.8571	1	2	2	2	0	1	1	730	60	32	57	22	35		4	7	9	4	1	1	1	1	1	2	2008-09-06	39681	39961	39963	142	11	0	0	1	0	1	0
5439	4740	2226	1	1	1981-07-26	2011-02-16	2010-08-12	4	30	29.6417	38	2	38.2857	1	2	2	3	0	1	2	3380	64	52	73	34	38		8	9	9	2	1	1	0	0	5	5	2010-06-07	40318	40598	40602	66	188	0	1	1	0	1	1
1288	1106	17095	1	1	1981-08-15	2010-05-11	2010-01-26	6	29	28.8154	38	2	38.2857	1	2	2	2	0	1	1	4064	98	50	39	35	68	7.31	8	9	9	4	2	2	0	0	5	5	2009-08-30	40034	40314	40321	149	105	0	0	1	0	1	0
6709	5879	7032	1	1	1981-08-26	2011-06-01	2011-02-17	5	30	29.8449	41	4	41.5714	1	2	2	3	0	1	1	4090	76	56	88	37	77	7.27	9	10	10	2	1	1	0	0	5	5	2010-08-28	40404	40684	40684	173	104	0	0	1	0	1	1
6710	5879	7023	1	1	1981-08-26	2013-09-04	2013-02-21	4	32	32.1126	40	0	40	1	2	2	3	0	1	1	2930	6	50	13	35	35	7.29	8	9	9	3	2	2	0	0	5	5	2012-12-12			41521	71	195	1	1	1	0	1	1
11331	9989	5204	1	1	1981-09-02	2009-10-28	2009-09-11	6	28	28.2306	34	2	34.2857	1	2	2	2	0	1	2	1880	10	44	17	31	19	7.41	9	10	10	3	1	1	1	1	4	4	2009-03-16	39874	40154	40154	179	47	0	0	1	0	1	0
7956	6984	12301	1	1	1981-09-03	2006-06-20	2006-01-17	4	25	24.862	39	2	39.2857	1	2	2	2	0	1	1	3170		49		33		7.25	9	10	10	3	3	2	0	0	5	5	2005-10-02	38599	38879	38893	107	154	0	1	1	0	1	0
1382	1185	18508	1	1	1981-09-19	2008-07-15	2008-06-02	5	27	26.8936	37	6	37.8571	1	2	2	3	0	1	2	3300		52		35		7.28	8	9	10	2	2	2	0	0	5	5	2007-11-07	39363	39643	39659	208	43	0	0	0	0	1	1
1703	1467	7419	1	0	1981-09-25	2009-06-26	2009-05-29	4	28	27.827	27	4	27.5714	1	2	2	3	0	1	2	800	14	33	16	24.3	19	7.34	8	8	9	3	1	1	1	1	2	2	2008-12-29	39797	40077	40077	151	28	0	0	1	0	1	1
5154	4492	19864	1	1	1981-09-29	2008-02-16	2007-08-10	4	26	26.4544	40	1	40.1429	1	2	2	2	0	1	2	3010	8	48	2	34	12	7.2	9	9	10	2	1	1	0	0	5	5	2007-05-25			39493	77	190	1	1	1	0	1	0
4867	4242	26701	1	1	1981-10-06	2009-05-26	2009-05-15	4	28	27.7117	31	4	31.5714	1	2	2	2	0	1	1	1670	49	42	51	27.8	21	7.35	8	8	9	3	1	1	1	1	3	4	2008-10-31	39738	40018	40018	196	11	0	0	0	0	1	0
7534	6613	24296	1	1	1981-10-25	2008-10-03	2008-03-13	4	27	27.0144	40	4	40.5714	1	2	2	2	0	1	1	4170	86	54	69	36	58	7.36	9	10	10	2	1	1	0	0	5	5	2008-01-07	39436	39716	39720	66	204	0	1	1	0	1	0
7535	6613	24293	1	1	1981-10-25	2010-07-04	2010-01-15	4	29	28.7687	38	5	38.7143	1	2	2	3	0	1	1	3030	26	49	19	33	12	7.32	9	10	10	3	2	2	0	0	5	5	2009-10-20	40092	40372	40372	87	170	1	1	1	0	1	1
9762	8590	28870	1	1	1981-10-27	2012-08-06	2012-07-04	5	31	30.8607	28	0	28	1	2	2	2	0	1	1	1035	47	35	33	26	52	7.39	9	9	9	3	3	2	1	1	3	3	2012-02-06	40909	41189	41211	149	33	0	0	1	0	1	0
11601	10235	3740	1	0	1981-10-28	2010-11-10	2010-11-10	4	29	29.1146	21	1	21.1429	1	2	2	2	0	1	1	430	16	27	28				3	0	0	2	1	1	1	1	1	1	2010-06-29		40625	40624	134	0	0	0	1	0	1	0
11602	10235	3728	1	1	1981-10-28	2013-06-14	2013-02-07	6	32	31.7145	38	4	38.5714	1	2	2	3	0	1	2	3650	71	51	39	37	92	7.26	7	8	9	3	2	2	0	0	5	5	2012-10-01		41449	41449	129	127	0	0	1	0	1	1
7263	6371	25025	1	0	1981-12-10	2005-01-19	2004-11-25	4	23	23.1736	39	6	39.8571	1	2	0	1	0	1	2	3180						7.25	8	9	9	3	1	1	0	0	5	5	2004-04-29	38092	38372	38372	210	55	0	0	0	0	1	0
12350	10905	18681	1	0	1981-12-17	2012-12-22	2012-11-08	4	31	31.0995	40	2	40.2857	1	2	2	2	0	1	2	3210	16	49	5	33	2	7.25	9	10	10	1	1	1	0	0	5	5	2012-03-29	40983	41268	41263	224	44	0	0	0	0	1	0
687	585	27105	1	0	1982-01-01	2013-05-16	2013-02-06	6	31	31.4564	41	0	41	1	2	2	3	0	1	1	3188	11	49	4	34	7	7.33	9	10	10	2	2	2	0	0	5	5	2012-08-16	41123	41403	41403	174	99	0	0	1	0	1	1
8022	7043	13823	1	1	1982-01-04	2012-10-26	2012-05-25	5	31	30.8936	41	5	41.7143	1	2	2	2	0	1	2	3920	62	52	29	38	92	7.29	9	10	10	2	2	2	0	0	5	5	2012-01-22	40916	41196	41196	124	154	0	0	1	0	1	0
9069	7988	27361	1	0	1982-01-05	2011-04-22	2010-12-03	5	29	29.3727	38	0	38	1	2	2	2	0	1	2	3124	33	50	30	34	26	7.26	9	10	10	4	4	2	0	0	5	5	2010-08-13	40394	40674	40669	112	140	0	0	1	0	1	0
136	115	19446	1	1	1982-01-22	2006-07-15	2006-02-01	6	24	24.5436	38	5	38.7143	1	2	2	2	0	1	1	2810		50		34		7.29	9	10	10	2	2	2	0	0	5	5	2005-10-31	38642	38922	38922	93	164	1	1	1	0	1	0
6455	5653	11550	1	0	1982-02-10	2008-02-22	2008-01-18	4	26	26.103	38	0	38	1	2	0	1	0	1	1	2900		50		35		7.26	9	10	10	1	1	1	0	0	5	5	2007-06-15	39234	39514	39514	217	35	0	0	0	0	1	0
6980	6119	16252	1	1	1982-02-22	2011-04-28	2010-12-17	6	29	29.2574	37	0	37	1	2	2	2	0	1	1	2150	2	46	7	31	2	7.08	8	10	10	4	2	2	0	1	5	4	2010-08-26	40395	40675	40682	113	132	0	0	1	0	1	0
799	684	23363	1	1	1982-02-23	2012-03-08	2011-10-20	5	30	30.1194	38	1	38.1429	1	2	2	3	0	1	2	2850	20	49	25	34	40	7.31	8	8	9	2	2	2	0	0	5	5	2011-06-29	40673	40953	40989	113	140	0	0	1	0	1	1
3269	2826	13166	1	0	1982-02-24	2012-05-26	2012-04-04	4	30	30.3336	37	6	37.8571	1	2	2	2	0	1	2	3840	90	53	80	36	80	7.27	9	10	10	1	1	1	0	0	5	5	2011-09-18	40790	41070	41070	199	52	0	0	0	0	1	0
6595	5779	13207	1	1	1982-03-15	2010-01-26	2009-07-17	5	28	27.9451	40	0	40	1	2	2	2	0	1	1	3770	76	54	84	34	24	7.14	9	10	10	2	2	2	0	0	5	5	2009-05-05	39925	40205	40204	73	193	1	1	1	0	1	0
8371	7352	15391	1	1	1982-03-19	2009-05-21	2009-02-26	4	27	27.2478	40	1	40.1429	1	2	0	1	0	1	1	3120	19	51	35	35	52	7.47	9	10	10	2	1	1	0	0	5	5	2008-08-27	39673	39953	39953	183	84	0	0	1	0	1	0
10005	8808	11475	1	1	1982-03-19	2008-09-25	2008-08-22	4	27	26.5944	29	2	29.2857	1	2	2	3	0	1	2	1076	29	35	16	26.5	38	7.28	8	9	9	4	3	2	1	1	3	3	2008-03-18	39532	39812	39791	157	34	0	0	1	0	1	1
11738	10361	26092	1	1	1982-04-26	2005-03-08	2005-01-31	5	23	22.9293	27	0	27	1	2	2	3	0	1	2	996						7.29				4	3	2	1	1	2	2	2004-09-14	38233	38513	38510	139	36	0	0	1	0	1	1
7407	6502	1900	1	1	1982-04-30	2007-05-14	2007-01-05	4	25	25.1064	34	5	34.7143	1	2	0	1	0	1	1	2530		46		30		7.21	9	10	10	3	2	2	1	0	4	5	2006-09-27	38973	39253	39253	100	129	1	1	1	0	1	0
2954	2546	16824	1	0	1982-05-18	2008-05-08	2007-11-02	5	26	26.0453	40	3	40.4286	1	2	2	2	0	1	1	3180		51		35		7.29	9	10	10	6	3	2	0	0	5	5	2007-08-13			39573	81	188	1	1	1	0	1	0
2794	2411	4180	1	1	1982-05-20	2009-09-06	2009-08-18	4	27	27.3741	24	0	24	1	2	2	2	0	1	2	522	13	29	23	21	21	7.34	4	6	8	2	2	2	1	1	2	2	2009-04-05			40174	135	19	0	0	1	0	1	0
4910	4281	11843	1	0	1992-12-24	2009-09-19	2009-07-21	4	17	16.7824	39	3	39.4286	1	2	2	3	0	1	1	2960	15	49	13	34	29	7.18	9	10	10	1	1	1	0	0	5	5	2008-12-31	39799	40079	40079	202	60	0	0	0	0	1	1
11430	10081	23214	1	0	1982-05-30	2013-02-12	2013-02-07	6	31	30.792	20	5	20.7143	1	2	2	3	0	1	1	335	15	30	79	20	34		2	2	1	2	2	2	1	1	1	1	2012-10-04		41451	41452	126	5	0	0	1	0	1	1
7799	6845	17108	1	1	1982-06-12	2012-03-01	2011-11-08	4	30	29.801	38	6	38.8571	1	2	2	3	0	1	2	2930	18	53	81	34	33	7.16	8	9	9	4	3	2	0	0	5	5	2011-06-17	40697	40977	40977	144	114	0	0	1	0	1	1
2755	2381	11296	1	1	1982-06-16	2007-08-01	2007-01-26	4	25	25.1942	39	5	39.7143	1	2	0	1	0	1	1	3170		49		35		7.08	9	10	10	2	2	2	0	0	5	5	2006-11-10			39297	77	187	1	1	1	0	1	0
6671	5846	15432	1	1	1982-06-22	2006-09-02	2006-05-17	5	24	24.2636	35	0	35	1	2	2	3	0	1	1	2760		48		33		7.14	0	0	0	1	1	1	1	0	4	5	2006-01-14	38717	38997	38997	123	108	0	0	1	0	1	1
9727	8559	21965	1	1	1982-07-06	2009-04-07	2008-09-20	4	27	26.8277	40	0	40	1	2	2	2	0	1	1	3440	34	53	57	36	65	7.44	9	10	10	2	2	2	0	0	5	5	2008-07-15	39634	39914	39910	67	199	0	1	1	0	1	0
144	121	24372	1	1	1982-07-08	2006-07-07	2006-04-28	4	24	24.0631	37	0	37	1	2	0	1	0	1	2	2840		51		34		7.3	9	10	10	3	3	2	0	0	5	5	2005-11-04	38640	38920	38926	175	70	0	0	1	0	1	0
6339	5544	270	1	1	1982-07-17	2005-11-02	2005-08-29	4	23	23.3603	40	1	40.1429	1	2	2	3	0	1	3	3644						7.18	4	8	9	1	1	1	0	0	5	5	2005-02-08			38657	202	65	0	0	0	0	1	1
3650	3171	23067	1	1	1982-09-03	2012-07-26	2012-06-27	4	30	29.9767	38	4	38.5714	1	2	0	1	0	1	1	3690	84	54	92	33.5	23	7.34	9	10	10	5	3	2	0	0	5	5	2011-11-13			41126	227	29	0	0	0	0	1	0
3183	2748	16961	1	1	1982-09-16	2007-08-17	2007-07-17	4	25	24.9856	30	5	30.7143	1	2	0	1	0	1	1	1810		43.5		29		7.29	8	9	10	1	1	1	1	1	3	4	2007-01-28			39376	170	31	0	0	1	0	1	0
1336	1145	13237	1	1	1982-10-04	2009-11-20	2009-07-24	4	27	27.2038	39	6	39.8571	1	2	2	3	0	1	1	3730	61	51	26	35	36	7.37	9	10	10	3	2	2	0	0	5	5	2009-02-28	39858	40138	40138	146	119	0	0	1	0	1	1
2717	2348	278	1	1	1982-10-24	2008-09-11	2008-03-27	4	26	25.9547	38	2	38.2857	1	2	2	2	0	1	2	3690		51		35		7.1	8	8	9	4	2	2	0	0	5	5	2008-01-01	39439	39719	39714	86	168	1	1	1	0	1	0
2037	1756	10044	1	1	1983-01-01	2012-12-14	2012-06-22	4	30	30.0343	38	0	38	1	2	2	3	0	1	2	2350	2	48	15	32	4	7.26	9	10	10	3	3	2	0	1	5	4	2012-04-06		41273	41271	77	175	1	1	1	0	1	1
3653	3174	16994	1	1	1983-01-01	2013-07-10	2012-12-19	6	31	30.6054	40	0	40	1	2	2	2	0	1	2	3500	39	52	40	37	88	7.31	9	10	10	6	3	2	0	0	5	5	2012-10-17	41188	41468	41465	63	203	0	1	1	0	1	0
2796	2412	243	1	0	1983-01-20	2013-11-21	2013-11-19	4	31	30.9211	20	6	20.8571	1	2	2	2	0	1	1	350	9	23	4				2	2	1	1	1	1	1	1	1	1	2013-07-12		41733	41733	130	2	0	0	1	0	1	0
10287	9063	22395	1	1	1983-01-22	2008-12-24	2008-07-09	4	26	25.9931	37	5	37.7143	1	2	2	3	0	1	2	3000	39	50	48	34	44	7.44	9	10	10	5	3	2	0	0	5	5	2008-04-18	39537	39817	39822	82	168	1	1	1	0	1	1
12373	10925	20268	1	1	1983-02-01	2011-04-08	2010-10-08	6	28	28.2581	38	0	38	1	2	2	2	0	1	2	3220	41	50	30	35	53	7.26	7	9	10	8	5	2	0	0	5	5	2010-07-30			40655	70	182	1	1	1	0	1	0
11394	10047	13748	1	1	1983-02-08	2005-07-16	2005-01-14	6	22	22.4955	38	5	38.7143	1	2	2	2	0	1	1	3200		50		33		7.26	9	10	10	1	1	1	0	0	5	5	2004-11-01	38258	38538	38558	74	183	1	1	1	0	1	0
1216	1045	22528	1	1	1983-02-17	2011-02-03	2010-10-11	6	28	28.0384	38	3	38.4286	1	2	2	2	0	1	2	3160	42	51	55	35	67	7.34	9	10	10	2	2	2	0	0	5	5	2010-05-24	40312	40592	40588	140	115	0	0	1	0	1	0
12163	10742	10095	1	1	1983-03-10	2010-05-27	2010-03-16	4	27	27.2889	40	0	40	1	2	2	3	0	1	1	3970	78	53	57	36	65	7.21	9	10	10	7	4	2	0	0	5	5	2009-09-03	40038	40318	40325	194	72	0	0	0	0	1	1
596	510	13564	1	0	1983-03-28	2012-09-20	2012-07-16	5	30	29.5649	38	2	38.2857	1	2	2	3	0	1	2	2810	16	50	39	34	38	7.31	9	10	10	2	2	2	0	0	5	5	2012-01-10	40906	41186	41184	188	66	0	0	1	0	1	1
6102	5334	5020	1	0	1983-04-15	2012-07-30	2012-07-18	5	29	29.3727	24	3	24.4286	1	2	2	3	0	1	2	450	2	28.5	8	19.5	2	7.51	6	8	9	2	2	2	1	1	2	1	2012-02-24			41229	145	12	0	0	1	0	1	1
4745	4135	7438	1	1	1983-04-16	2008-12-26	2008-09-24	4	26	25.768	37	5	37.7143	1	2	2	3	0	1	2	3160	41	51	51	35	57	7.39	9	10	10	3	2	2	0	0	5	5	2008-04-20	39536	39816	39824	157	93	0	0	1	0	1	1
960	823	8536	1	1	1983-05-18	2010-02-06	2009-12-30	4	27	26.7975	38	6	38.8571	1	2	2	3	0	1	1	3232	30	51	35	35	45	7.22	9	10	10	1	1	1	0	0	5	5	2009-05-24	39943	40223	40223	220	38	0	0	0	0	1	1
12197	10773	9862	1	1	1983-05-25	2010-03-13	2009-09-01	4	27	26.8744	39	2	39.2857	1	2	2	2	0	1	1	3230	36	50	27	35	60	7.22	9	10	10	3	2	2	0	0	5	5	2009-06-25	39975	40255	40255	68	193	0	1	1	0	1	0
4459	3878	6742	1	1	1983-06-03	2009-09-11	2009-02-18	5	26	26.3473	40	3	40.4286	1	2	2	3	0	1	2	3630	46	54	70	36	60		9	10	10	2	2	2	0	0	5	5	2008-12-16	39784	40064	40064	64	205	0	1	1	0	1	1
11095	9787	2386	1	1	1983-06-10	2009-06-12	2009-05-14	4	26	26.0782	27	3	27.4286	1	2	0	1	0	1	2	1003	53	35	41	24	26		8	9	9	1	1	1	1	1	2	3	2008-12-16	39784	40064	40064	149	29	0	0	1	0	1	0
3262	2819	24719	1	0	1983-08-01	2005-01-03	2004-10-25	4	21	21.4852	38	2	38.2857	1	2	2	3	0	1	2	3830		53		36		7.3	9	10	10	2	2	2	0	0	5	5	2004-04-24	38087	38367	38367	184	70	0	0	1	0	1	1
8311	7296	25081	1	1	1983-08-25	2012-02-11	2011-08-18	6	28	28.5436	41	4	41.5714	1	2	2	2	0	1	1	4150	89	55	87	37	90	7.23	9	10	10	1	1	1	0	0	5	5	2011-05-10	40658	40938	40939	100	177	1	1	1	0	1	0
3746	3254	23300	1	0	1983-09-17	2005-06-07	2005-02-03	4	22	21.7817	40	2	40.2857	1	2	2	2	0	1	1	3710		52		34		7.32	9	10	10	5	2	2	0	0	5	5	2004-09-12	38227	38507	38508	144	124	0	0	1	0	1	0
3101	2679	28840	1	0	1983-11-12	2009-04-06	2009-03-04	6	25	25.4688	38	2	38.2857	1	2	2	3	0	1	2	3510	63	53	75	36.5	87	7.34	8	9	9	2	2	2	0	0	5	5	2008-07-26	39629	39909	39921	221	33	0	0	0	0	1	1
637	547	25498	1	1	1983-11-21	2012-10-28	2012-05-11	4	29	29.0158	35	3	35.4286	1	2	2	2	0	1	2	2498	39	48	54	32	29	7.38	9	10	10	4	2	2	1	1	4	4	2012-03-08	40954	41234	41242	64	170	0	1	1	0	1	0
3918	3400	27047	1	0	1983-12-02	2013-03-07	2013-01-02	6	29	29.3425	40	6	40.8571	1	2	2	3	0	1	1	3530	34	54	66	36	55	7.24	9	10	10	3	3	2	0	0	5	5	2012-06-08	41053	41333	41334	208	64	0	0	0	0	1	1
11002	9702	19611	1	1	1983-12-25	2006-09-04	2006-03-06	4	23	22.7563	37	0	37	1	2	2	2	0	1	1	2496		45		31		7.4	9	10	10	1	1	1	0	1	5	4	2006-01-02	38710	38990	38985	63	182	0	1	1	0	1	0
9321	8208	22938	1	1	1983-12-28	2012-09-08	2012-07-05	5	29	28.7769	38	1	38.1429	1	2	2	3	0	1	2	3270	44	51	45	35	52	7.31	9	10	10	2	2	2	0	0	5	5	2011-12-30	40893	41173	41173	188	65	0	0	1	0	1	1
237	195	27074	1	1	1984-03-01	2005-06-13	2004-12-13	6	21	21.3425	39	6	39.8571	1	2	2	2	0	1	2	3190		50		32			9	10	10	1	1	1	0	0	5	5	2004-09-21			38517	83	182	1	1	1	0	1	0
11541	10183	10621	1	1	1984-03-03	2010-03-31	2010-02-17	4	26	26.1469	26	6	26.8571	1	2	2	2	0	1	2	930	39	34	32	25.5	51		8	8	9	1	1	1	1	1	2	2	2009-10-08	40080	40360	40360	132	42	0	0	1	0	1	0
1538	1323	25576	1	0	1984-03-19	2009-05-08	2009-05-06	4	25	25.2052	26	5	26.7143	1	2	0	1	0	1	1	650		34.5		23		7.44	8	9	9	1	1	1	1	1	2	2	2008-11-16	39754	40034	40034	171	2	0	0	1	0	1	0
12196	10772	8254	1	1	1984-04-17	2007-07-10	2007-01-08	4	23	23.2917	38	2	38.2857	1	2	2	2	0	1	2	2900		50		34		7.22	4	9	10	1	1	1	0	0	5	5	2006-10-29	38993	39273	39285	71	183	1	1	1	0	1	0
5949	5197	23009	1	1	1984-06-01	2013-09-02	2013-08-20	4	29	29.3342	25	2	25.2857	1	2	0	1	0	1	2	750	46	32	38	22.5	30	7.39	7	7	9	2	2	2	1	1	2	2	2013-03-23			41622	150	13	0	0	1	0	1	0
5567	4856	3590	1	0	1984-07-14	2012-01-23	2011-12-28	4	28	27.6019	37	1	37.1429	1	2	2	3	0	1	1	3010	39	52	76	36	86	7.35	10	10	10	3	2	2	0	0	5	5	2011-05-22			40951	220	26	0	0	0	0	1	1
9083	8001	27764	1	1	1984-08-02	2013-06-09	2012-11-19	4	29	28.9307	40	1	40.1429	1	2	2	2	0	1	1	3755	60	53	56	36	63	7.35	9	10	10	3	3	2	0	0	5	5	2012-09-15	41148	41428	41433	65	202	0	1	1	0	1	0
4153	3609	5791	1	0	1984-08-04	2012-12-13	2012-10-30	4	28	28.4365	38	6	38.8571	1	2	2	2	0	1	2	3550	71	51	48	34	33	7.29	9	10	10	5	3	2	0	0	5	5	2012-03-30	40980	41260	41264	214	44	0	0	0	0	1	0
9895	8706	2149	1	0	1984-08-25	2009-07-14	2009-02-26	4	25	24.9526	35	4	35.5714	1	2	2	2	0	1	1	2150	8	48	42	30	2	7.46	9	10	10	3	3	2	1	1	4	4	2008-11-21	39759	40039	40039	97	138	1	1	1	0	1	0
5347	4665	10792	1	1	1984-08-28	2006-05-28	2005-11-09	5	22	21.8065	40	4	40.5714	1	2	2	2	0	1	1	4310		55		36		7.27	9	10	10	4	3	2	0	0	5	5	2005-08-31	38579	38859	38861	70	200	1	1	1	0	1	0
4233	3682	24712	1	1	1984-09-06	2007-06-08	2006-12-05	4	23	22.814	39	5	39.7143	1	2	0	1	0	1	1	3320		54		34		7.21	9	10	10	1	1	1	0	0	5	5	2006-09-17	38963	39243	39243	79	185	1	1	1	0	1	0
3105	2683	9451	1	1	1984-09-25	2005-09-28	2005-05-17	4	21	21.0652	41	3	41.4286	1	2	2	2	0	1	2	3950		55		34		7.22	9	10	10	1	1	1	0	0	5	5	2004-12-26	38333	38613	38613	142	134	0	0	1	0	1	0
4435	3857	13216	1	1	1984-09-28	2008-01-24	2007-07-18	4	23	23.385	40	1	40.1429	1	2	2	2	0	1	1	3770		54		34		7.23	9	10	10	3	3	2	0	0	5	5	2007-05-02	39190	39470	39470	77	190	1	1	1	0	1	0
3134	2707	1243	1	1	1984-10-01	2010-11-20	2010-05-03	4	26	26.2073	41	0	41	1	2	0	1	0	1	1	3500	43	49	7	35	44	7.22	9	10	10	4	3	2	0	0	5	5	2010-02-20	40224	40504	40495	72	201	1	1	1	0	1	0
1007	865	9522	1	1	1984-12-07	2010-11-02	2010-05-03	4	26	25.9739	38	4	38.5714	1	2	2	3	0	1	1	3260	36	52	56	36	76	7.27	9	10	10	2	1	1	0	0	5	5	2010-02-19			40494	73	183	1	1	1	0	1	1
4931	4299	26350	1	1	1984-12-10	2012-07-24	2012-06-29	4	28	27.6953	25	6	25.8571	1	2	0	1	0	1	2	1046	81					7.3	8	8	9	1	1	1	1	1	2	3	2012-02-08			41213	142	25	0	0	1	0	1	0
1253	1079	3204	1	1	1984-12-20	2009-10-07	2009-04-15	4	25	24.8648	38	3	38.4286	1	2	0	1	0	1	2	2890		50		33		7.37	7	8	9	1	1	1	0	0	5	5	2009-01-25	39820	40100	40104	80	175	1	1	1	0	1	0
9562	8412	24082	1	1	1985-01-01	2005-04-21	2005-01-19	5	20	20.3569	36	2	36.2857	1	2	2	3	0	1	2	2030		45		31		7.21	8	9	9	1	1	1	1	1	4	4	2004-08-24	38209	38489	38489	148	92	0	0	1	0	1	1
7226	6340	17196	1	1	1985-01-10	2007-05-05	2006-10-23	4	22	22.3747	39	0	39	1	2	2	2	0	1	1	2770		47		33		7.34	9	10	10	1	1	1	0	0	5	5	2006-08-19	38934	39214	39214	65	194	0	1	1	0	1	0
12251	10817	17262	1	1	1985-02-01	2006-05-30	2005-11-21	4	21	21.3809	41	0	41	1	2	2	2	0	1	1	3830		53		37		7.32	9	10	10	1	1	1	0	0	5	5	2005-08-30	38579	38859	38860	83	190	1	1	1	0	1	0
6896	6046	5997	1	1	1985-02-04	2013-05-14	2012-12-11	4	28	28.3487	34	2	34.2857	1	2	0	1	0	1	2	1990	16	45	28	31	19	7.36	9	10	10	3	2	2	1	1	4	4	2012-09-30	41175	41455	41448	72	154	1	1	1	0	1	0
8451	7427	13306	1	1	1985-02-12	2012-07-19	2012-07-04	6	27	27.5058	30	6	30.8571	1	2	2	3	0	1	2	1440	30	43	67			7.4	8	9	9	5	4	2	1	1	3	3	2011-12-30			41173	187	15	0	0	1	0	1	1
6937	6082	5988	1	1	1985-02-15	2009-08-03	2009-01-15	4	24	24.5299	40	6	40.8571	1	2	2	2	0	1	1	3280	16	48	2	32	2	7.19	9	10	10	1	1	1	0	0	5	5	2008-11-04	39742	40022	40022	72	200	1	1	1	0	1	0
5855	5111	13862	1	0	1985-03-10	2006-06-03	2006-01-26	4	21	21.2903	41	5	41.7143	1	2	0	1	0	1	2	4110		52		38		7.2	9	10	10	2	1	1	0	0	5	5	2005-08-29			38859	150	128	0	0	1	0	1	0
1652	1424	10368	1	1	1985-03-26	2006-09-14	2006-03-09	5	21	21.5292	40	0	40	1	2	2	3	0	1	1	4090		53		36		7.11	9	10	10	2	2	2	0	0	5	5	2005-12-22	38694	38974	38974	77	189	1	1	1	0	1	1
3915	3399	28201	1	1	1985-04-05	2009-03-04	2009-02-24	5	24	23.978	24	3	24.4286	1	2	2	2	0	1	2	600		29.5		20		7.3	4	6	7	1	1	1	1	1	2	2	2008-09-28	39705	39985	39985	149	8	0	0	1	0	1	0
5166	4502	27477	1	1	1985-04-13	2011-01-19	2010-11-15	4	26	25.8394	32	3	32.4286	1	2	2	3	0	1	2	2091	63	44	51	32	75	7.33	7	9	9	1	1	1	1	1	4	4	2010-06-20	40335	40615	40615	148	65	0	0	1	0	1	1
10585	9330	24837	1	0	1985-04-16	2012-04-16	2012-03-22	4	27	27.0748	36	3	36.4286	1	2	2	3	0	1	1	2790	34	48	26	34	47	7.21	9	10	10	4	2	2	1	0	4	5	2011-08-19	40760	41040	41040	216	25	0	0	0	0	1	1
785	673	2394	1	0	1985-05-14	2007-10-05	2007-04-30	4	22	22.4544	40	2	40.2857	1	2	2	2	0	1	1	3540		52		34		7.26	9	10	10	2	2	2	0	0	5	5	2007-01-10	39062	39342	39358	110	158	0	1	1	0	1	0
1616	1391	5849	1	1	1985-05-15	2009-09-05	2009-03-02	6	24	24.3761	38	2	38.2857	1	2	2	2	0	1	1	3660	75	54	87	35	50	7.21	9	10	10	4	2	2	0	0	5	5	2008-12-25	39793	40073	40073	67	187	0	1	1	0	1	0
12032	10628	6584	1	0	1985-05-20	2012-05-30	2012-02-20	4	27	27.1023	38	0	38	1	2	0	1	0	1	2	2580	8	48	15	33	16	7.39	8	8	10	3	3	2	0	0	5	5	2011-09-21			41073	152	100	0	0	1	0	1	0
6986	6125	16490	1	1	1985-05-22	2013-01-19	2012-08-28	4	28	27.7392	40	1	40.1429	1	2	2	2	0	1	1	3500	38	52	39	35.5	48	7.26	8	9	10	4	1	1	0	0	5	5	2012-04-27	41021	41301	41292	123	144	0	0	1	0	1	0
6661	5836	20773	1	1	1985-06-05	2006-01-18	2006-01-02	4	21	20.6781	26	4	26.5714	1	2	0	1	0	1	2	1080				24.5		7.3	7	8	9	3	2	2	1	1	2	3	2005-07-30	38542	38822	38829	156	16	0	0	1	0	1	0
10413	9178	28299	1	1	1985-06-06	2009-08-19	2009-02-11	4	24	24.269	39	4	39.5714	1	2	2	3	0	1	1	2810	4	48	2	34	15	7.33	9	10	10	2	1	1	0	0	5	5	2008-11-29	39767	40047	40047	74	189	1	1	1	0	1	1
3938	3416	20411	1	0	1985-06-10	2009-10-21	2009-09-23	4	24	24.431	39	5	39.7143	1	2	2	2	0	1	1	3680	59	53	60	38	98	7.31	10	10	10	2	2	2	0	0	5	5	2009-01-30	39835	40115	40109	236	28	0	0	0	0	1	0
9780	8606	22931	1	1	1985-08-14	2013-04-10	2012-10-30	4	28	27.731	40	1	40.1429	1	2	0	1	0	1	2	4460	98	56	97	38	98	7.29	9	10	10	4	1	1	0	0	5	5	2012-07-17	41096	41376	41373	105	162	0	1	1	0	1	0
12214	10785	20041	1	1	1985-09-17	2011-05-03	2010-11-08	4	26	25.6939	40	1	40.1429	1	2	2	2	0	1	1	3320	24	52	39	37	87	7.28	9	10	10	3	3	2	0	0	5	5	2010-08-09			40665	91	176	1	1	1	0	1	0
11558	10198	12763	1	1	1985-10-16	2008-07-09	2008-04-09	4	23	22.792	39	0	39	1	2	0	1	0	1	1	2870		51		32			9	10	10	3	3	2	0	0	5	5	2007-10-24	39359	39639	39645	168	91	0	0	1	0	1	0
3145	2717	19562	1	1	1985-10-25	2010-02-26	2009-09-25	4	24	24.4063	39	6	39.8571	1	2	2	2	0	1	2	3420	49	51	39	35	56	7.25	9	10	10	3	2	2	0	0	5	5	2009-06-06			40236	111	154	0	1	1	0	1	0
1492	1282	16319	1	1	1985-11-15	2012-05-09	2012-03-20	4	26	26.5532	39	6	39.8571	1	2	2	3	0	1	1	3306	36	53	72	34	25	7.19	9	10	10	2	2	2	0	0	5	5	2011-08-18	40759	41039	41039	215	50	0	0	0	0	1	1
7674	6736	16237	1	0	1985-11-26	2013-02-12	2013-01-02	6	27	27.2889	36	2	36.2857	1	2	2	2	0	1	1	3150	69	51	74	32	8	7.31	9	10	10	5	5	2	1	0	4	5	2012-06-17	41053	41333	41343	199	41	0	0	0	0	1	0
9613	8458	25651	1	1	1986-01-01	2013-03-08	2012-10-09	4	27	27.256	33	6	33.8571	1	2	2	2	0	1	2	2500	68	56	98	33.5	80	7.34				3	3	2	1	1	4	5	2012-07-28	41110	41390	41384	73	150	1	1	1	0	1	0
2336	2011	14366	1	1	1986-01-05	2006-07-28	2006-01-24	5	21	20.615	38	2	38.2857	1	2	2	2	0	1	1	3050		49		33		7.29	9	10	10	2	1	1	0	0	5	5	2005-11-16			38938	69	185	0	1	1	0	1	0
7016	6150	7184	1	1	1986-02-14	2012-01-09	2011-08-09	5	26	25.9712	40	1	40.1429	1	2	2	3	0	1	1	3220	26	52	52	35	52	7.15	9	10	10	2	1	1	0	0	5	5	2011-04-17	40636	40916	40916	114	153	0	0	1	0	1	1
6513	5707	5704	1	0	1986-02-16	2008-05-04	2008-04-30	4	22	22.2732	27	1	27.1429	1	2	0	1	0	1	2	750						7.33	6	8	8	3	2	2	1	1	2	2	2007-11-10	39380	39660	39662	172	4	0	0	1	0	1	0
11171	9855	13958	1	0	1986-03-04	2006-09-01	2006-08-24	4	21	20.5518	35	5	35.7143	1	2	2	2	0	1	1	2150		47		31		7.31	9	10	10	4	3	2	1	1	4	4	2006-01-08	38711	38991	38991	228	8	0	0	0	0	1	0
5352	4670	8120	1	1	1986-03-27	2006-05-09	2005-11-28	4	20	20.173	39	5	39.7143	1	2	2	2	0	1	1	3250		51		34			9	10	10	2	2	2	0	0	5	5	2005-08-18	38569	38849	38848	102	162	1	1	1	0	1	0
8120	7131	3044	1	1	1986-03-31	2007-04-17	2006-11-06	6	21	21.1036	38	2	38.2857	1	2	2	3	0	1	2	2600		48		34		7.22	9	10	10	2	1	1	0	0	5	5	2006-08-06			39201	92	162	1	1	1	0	1	1
9773	8600	15193	1	1	1985-01-15	2011-04-10	2011-02-14	4	26	26.3034	29	3	29.4286	1	2	2	3	0	1	2	1200	32					7.37	8	9	9	3	2	2	1	1	3	3	2010-09-30	40427	40707	40717	137	55	0	0	1	0	1	1
5060	4405	6929	1	1	1986-05-26	2006-01-28	2005-09-28	5	20	19.731	41	3	41.4286	1	2	2	3	0	1	2	2740						6.91	4	6	8	2	1	1	0	0	5	5	2005-04-27	38451	38731	38735	154	122	0	0	1	0	1	1
6956	6099	7077	1	0	1986-06-07	2013-01-05	2012-10-05	4	27	26.6548	40	5	40.7143	1	2	2	2	0	1	3	3570	52	53	65	34	20	7.24	5	9	10	1	1	1	0	0	5	5	2012-04-09		41278	41274	179	92	0	0	1	0	1	0
8748	7693	25267	1	0	1986-06-18	2011-12-10	2011-11-15	6	25	25.5484	37	0	37	1	2	2	3	0	1	1	2240	4	45	3	30	2	7.17	9	10	10	5	4	2	0	1	5	4	2011-04-09			40908	220	25	0	0	0	0	1	1
295	244	28753	1	1	1986-07-06	2009-10-25	2009-07-28	4	23	23.3686	38	3	38.4286	1	2	2	3	0	1	1	3340	46	52	58	34	22	7.29	9	10	10	3	2	2	0	0	5	5	2009-02-12	39842	40122	40122	166	89	0	0	1	0	1	1
7558	6633	5234	1	0	1986-08-12	2010-11-07	2010-05-05	4	24	24.3047	37	6	37.8571	1	2	0	1	0	1	1	3330	54	52	66	34	28	7.19	9	10	10	1	1	1	0	0	5	5	2010-03-01	40224	40504	40504	65	186	0	1	1	0	1	0
9198	8098	22945	1	1	1986-09-24	2005-09-20	2005-08-09	4	19	19.0419	32	5	32.7143	1	2	2	2	0	1	1	1870						7.3	9	10	10	3	3	2	1	1	4	4	2005-02-17			38666	173	42	0	0	1	0	1	0
1851	1595	1483	1	1	1986-11-03	2005-05-02	2005-01-11	4	19	18.545	38	4	38.5714	1	2	2	2	0	1	1	2700		48		30		7.21	9	10	10	1	1	1	0	0	5	5	2004-08-19	38204	38484	38484	145	111	0	0	1	0	1	0
4035	3503	28381	1	1	1986-11-25	2011-05-20	2010-10-22	4	24	24.5491	41	1	41.1429	1	2	2	2	0	1	1	2605	2	49	7	33	4	7.43	9	10	10	2	2	2	0	0	5	5	2010-08-19	40387	40667	40675	64	210	0	1	1	0	1	0
11309	9969	26802	1	1	1987-04-27	2013-09-20	2013-03-20	6	26	26.4736	38	5	38.7143	1	2	2	3	0	1	2	3360	43	48	5	34	20	7.29	8	9	9	1	1	1	0	0	5	5	2013-01-06	41269	41549	41546	73	184	1	1	1	0	1	1
350	289	6152	1	1	1987-05-23	2006-11-27	2006-06-20	4	20	19.569	38	5	38.7143	1	2	0	1	0	1	1	3190		51		34		7.28	9	10	10	1	1	1	0	0	5	5	2006-03-15	38777	39057	39057	97	160	1	1	1	0	1	0
4607	4010	14597	1	1	1987-07-08	2012-10-09	2012-05-21	4	25	25.326	38	5	38.7143	1	2	2	3	0	1	2	3420	48	53	70	36.5	85	7.27	9	10	10	4	4	2	0	0	5	5	2012-01-26			41200	116	141	0	0	1	0	1	1
6541	5733	20442	1	1	1987-08-10	2009-12-26	2009-06-25	6	22	22.4406	37	4	37.5714	1	2	2	2	0	1	1	2850	20	49	22	32	2	7.29	9	10	10	2	1	1	0	0	5	5	2009-04-21			40190	65	184	0	1	1	0	1	0
12420	10966	25506	1	1	1987-09-10	2008-12-21	2008-08-26	4	21	21.3397	38	2	38.2857	1	2	2	3	0	1	1	3160	44	49	24	35	68	7.29	9	10	10	1	1	1	0	0	5	5	2008-04-11			39815	137	117	0	0	1	0	1	1
11453	10101	27103	1	1	1987-10-07	2010-05-20	2010-04-12	4	23	22.6795	30	4	30.5714	1	2	0	1	0	1	2	1176	19	43	78	32	96	7.43	8	8	9	1	1	1	1	1	3	3	2009-11-01	40104	40384	40384	162	38	0	0	1	0	1	0
2400	2066	23723	1	1	1987-12-06	2009-08-06	2009-05-12	4	22	21.7268	41	3	41.4286	1	2	2	2	0	1	1	3440	24	54	63	36	50	7.28	9	10	10	1	1	1	0	0	5	5	2008-11-03	39736	40016	40021	190	86	0	0	1	0	1	0
2669	2307	7046	1	1	1987-12-21	2011-11-29	2011-10-03	4	24	24.0055	35	5	35.7143	1	2	2	2	0	1	2	2440	29	46	22	31	9	7.29	6	8	8	2	2	2	1	1	4	4	2011-04-07	40610	40890	40906	179	57	0	0	1	0	1	0
2372	2042	13789	1	1	1988-04-01	2009-10-15	2009-07-24	4	22	21.5978	41	3	41.4286	1	2	2	2	0	1	3	3300	16	51	17	34	7	7.19	9	10	10	1	1	1	0	0	5	5	2009-01-12	39811	40091	40091	193	83	0	0	0	0	1	0
5164	4500	12594	1	1	1988-04-10	2013-07-04	2013-01-02	6	25	25.3013	38	4	38.5714	1	2	2	2	0	1	1	4130	95	54	85	37	92	7.42	9	10	10	3	1	1	0	0	5	5	2012-10-21	41182	41462	41469	73	183	1	1	1	0	1	0
4312	3750	18977	1	1	1988-04-20	2009-01-09	2008-08-11	5	21	20.7797	37	4	37.5714	1	2	2	3	0	1	1	2929	25	59	98	33	11	7.3	9	10	10	4	3	2	0	0	5	5	2008-05-05	39559	39839	39839	98	151	1	1	1	0	1	1
8757	7700	4449	1	1	1988-04-27	2010-01-17	2009-07-06	6	22	21.7845	40	1	40.1429	1	2	2	3	0	1	1	3560	43	52	39	35.5	48	7.11	9	10	10	2	1	1	0	0	5	5	2009-04-25	39912	40192	40194	72	195	1	1	1	0	1	1
11287	9951	11344	1	1	1988-06-16	2007-12-15	2007-09-19	5	20	19.5498	40	0	40	1	2	2	2	0	1	1	3830		52		36			9	10	10	2	2	2	0	0	5	5	2007-03-24	39152	39432	39431	179	87	0	0	1	0	1	0
1282	1102	22542	1	1	1988-06-29	2010-05-15	2010-02-11	4	22	21.9355	40	5	40.7143	1	2	0	1	0	1	2	3150	11	50	10	34	8	7.39	9	10	10	1	1	1	0	0	5	5	2009-08-17	40028	40308	40308	178	93	0	0	1	0	1	0
11676	10303	7337	1	1	1988-09-17	2012-10-14	2012-04-05	5	24	24.14	39	6	39.8571	1	2	2	2	0	1	1	3570	61	51	37	35	54	7.19	9	10	10	2	2	2	0	0	5	5	2012-01-23	40916	41196	41197	73	192	1	1	1	0	1	0
8694	7642	12423	1	1	1988-09-19	2012-08-19	2012-04-12	6	24	23.9808	40	5	40.7143	1	2	2	3	0	1	1	3210	22	52	47	34	20	7.29	9	10	10	7	4	2	0	0	5	5	2011-11-22			41135	142	129	0	0	1	0	1	1
6929	6074	28967	1	1	1988-12-06	2006-11-25	2006-10-10	5	18	18.0178	35	4	35.5714	1	2	2	2	0	1	1	2670		48		32		7.1	9	10	10	2	1	1	1	0	4	5	2006-04-04	38796	39076	39077	189	46	0	0	1	0	1	0
137	116	1009	1	0	1989-01-01	2009-03-25	2009-01-23	5	20	20.2828	40	0	40	1	2	2	2	0	1	1	3470	50	52	54	35	53	7.15	8	10	10	1	1	1	0	0	5	5	2008-07-02			39897	205	61	0	0	0	0	1	0
173	146	10503	1	0	1989-01-15	2013-02-08	2012-12-28	4	24	24.1318	40	3	40.4286	1	2	2	3	0	1	1	4130	93	53	67	38	98	7.36	9	10	10	3	3	2	0	0	5	5	2012-05-15	41030	41310	41310	227	42	0	0	0	0	1	1
7665	6728	8609	1	1	1989-02-16	2009-08-15	2009-02-16	6	21	20.5491	38	0	38	1	2	2	2	0	1	2	3460	63	49	17	35	53	7.25	7	10	10	2	2	2	0	0	5	5	2008-12-06	39769	40049	40054	72	180	1	1	1	0	1	0
3992	3462	5187	1	1	1989-03-21	2013-08-08	2013-02-01	5	24	24.4502	38	4	38.5714	1	2	2	3	0	1	2	2910	12	47	2	36	76	7.35	9	10	10	3	1	1	0	0	5	5	2012-11-25	41224	41504	41504	68	188	0	1	1	0	1	1
839	718	26786	1	1	1989-03-25	2012-10-24	2012-07-20	4	24	23.6486	39	0	39	1	2	2	3	0	1	2	3190	36	50	29	34	32	7.31	9	10	10	2	2	2	0	0	5	5	2012-02-08	40933	41213	41213	163	96	0	0	1	0	1	1
7085	6214	14622	1	1	1989-04-04	2011-11-30	2011-06-01	4	23	22.7179	39	2	39.2857	1	2	2	2	0	1	1	3920	90	53	77	34	30	7.14	8	10	10	2	1	1	0	0	5	5	2011-03-14	40605	40885	40882	79	182	1	1	1	0	1	0
2606	2250	23329	1	1	1989-04-19	2005-11-03	2005-08-09	4	17	16.5875	37	1	37.1429	1	2	2	2	0	1	1	2694		47		32		7.24	9	10	10	2	2	2	0	0	5	5	2005-03-02	38399	38679	38679	160	86	0	0	1	0	1	0
12390	10938	23207	1	0	1989-04-19	2009-05-25	2009-01-12	5	20	20.1537	38	0	38	1	2	2	3	0	1	1	3340	52	52	64	34	26	7.29	9	9	10	5	5	2	0	0	5	5	2008-09-15	39706	39986	39972	119	133	0	0	1	0	1	1
4987	4346	938	1	0	1989-07-14	2009-05-05	2008-11-12	4	20	19.8627	40	2	40.2857	1	2	0	1	0	1	1	4172	88	53	54	36.5	75	7.14	9	10	10	1	1	1	0	0	5	5	2008-08-10	39656	39936	39936	94	174	1	1	1	0	1	0
816	698	15652	1	1	1989-07-17	2006-01-11	2005-08-04	6	16	16.5326	39	6	39.8571	1	2	2	3	0	1	1	3300		50		34		7.3	9	10	10	1	1	1	0	0	5	5	2005-04-21	38449	38729	38729	105	160	0	1	1	0	1	1
9211	8110	17454	1	1	1989-07-27	2011-12-05	2011-08-19	4	22	22.4187	37	2	37.2857	1	2	2	3	0	1	2	2620	17	48	23	33	23	7.28	9	10	10	5	3	2	0	0	5	5	2011-04-02	40621	40901	40901	139	108	0	0	1	0	1	1
6936	6081	4394	1	1	1989-08-25	2012-07-30	2012-07-11	4	23	22.9925	25	1	25.1429	1	2	0	1	0	1	1	796	46	35	70	23	35	7.39	7	8	9	2	1	1	1	1	2	2	2012-02-19			41224	143	19	0	0	1	0	1	0
6775	5940	10967	1	1	1989-09-12	2009-04-28	2008-12-19	4	20	19.6788	38	4	38.5714	1	2	2	3	0	1	1	2940	21	50	35	33	13	7.26	9	10	10	1	1	1	0	0	5	5	2008-08-15			39941	126	130	0	0	1	0	1	1
1875	1618	18582	1	0	1989-10-15	2013-01-07	2012-08-29	4	23	23.2944	38	1	38.1429	1	2	2	3	0	1	2	3550	69	50	28	36	78	7.27	8	9	10	1	1	1	0	0	5	5	2012-04-29			41294	122	131	0	0	1	0	1	1
8066	7080	26649	1	1	1989-12-21	2010-12-06	2010-11-04	4	21	21.0158	35	0	35	1	2	2	2	0	1	1	2733	69	50	84	33	59	7.31	9	10	10	2	1	1	1	0	4	5	2010-04-19	40269	40549	40553	199	32	0	0	0	0	1	0
339	280	26275	1	0	1990-01-01	2011-06-23	2011-02-12	6	21	21.5319	36	4	36.5714	1	2	2	3	0	0	1	2340	11	49	50	30	2		0	0	0	2	2	2	1	1	4	4	2010-10-24	40461	40741	40741	111	131	0	1	1	0	1	1
675	574	24639	1	1	1990-01-01	2013-07-13	2013-03-20	4	24	23.5937	38	3	38.4286	1	2	0	1	0	1	1	3030	21	51	41	33	7	7.25	9	10	10	1	1	1	0	0	5	5	2012-10-31	41198	41478	41479	140	115	0	0	1	0	1	0
5581	4867	11988	1	1	1990-01-04	2013-04-27	2013-01-14	4	23	23.3741	41	4	41.5714	1	2	0	1	0	1	2	3350	18	51	17	34	7	7.25	9	10	10	1	1	1	0	0	5	5	2012-07-24			41380	174	103	0	0	1	0	1	0
9392	8269	22737	1	0	1990-01-22	2013-03-19	2013-01-25	4	23	23.2176	40	1	40.1429	1	2	0	1	0	1	1	3300	22	53	56	33	2	7.25	9	10	10	1	1	1	0	0	5	5	2012-06-25	41071	41351	41351	214	53	0	0	0	0	1	0
8517	7487	12439	1	1	1990-02-22	2013-06-17	2013-03-20	4	23	23.3795	40	0	40	1	2	0	1	0	1	3	2980	7	52	40	33	2	7.31	9	10	10	2	1	1	0	0	5	5	2012-09-24	41154	41434	41442	177	89	0	0	1	0	1	0
2103	1816	23339	1	1	1990-02-27	2011-01-31	2010-07-06	6	21	20.9828	41	4	41.5714	1	2	2	2	0	1	2	3270	22	51	27	34	16	7.25	9	10	10	2	1	1	0	0	5	5	2010-04-29	40281	40561	40563	68	209	0	1	1	0	1	0
8140	7151	23689	1	1	1990-04-15	2013-01-05	2012-07-05	5	23	22.7893	38	4	38.5714	1	2	2	2	0	1	1	2400	2	48	10	34	36	7.16	9	10	10	3	2	2	0	1	5	4	2012-04-24	41009	41289	41289	72	184	1	1	1	0	1	0
998	857	717	1	0	1990-10-05	2008-05-09	2007-12-28	6	18	17.6417	40	5	40.7143	1	2	2	2	0	1	1							7.33				1	1	1	0		5		2007-08-12			39572	138	133	0	0	1	0	1	0
9695	8528	27359	1	1	1990-10-20	2013-12-04	2013-05-27	4	23	23.1874	40	3	40.4286	1	2	2	3	0	1	1	3630	46	51	22	37	85	7.1	8	9	10	1	1	1	0	0	5	5	2013-03-10	41336	41616	41609	78	191	1	1	1	0	1	1
10324	9098	26619	1	1	1991-02-21	2013-05-14	2013-01-29	4	22	22.2869	40	0	40	1	2	0	1	0	1	2	3570	59	47	2	34	24	7.26	9	10	10	2	1	1	0	0	5	5	2012-08-21			41408	161	105	0	0	1	0	1	0
223	184	13989	1	1	1991-02-28	2012-08-28	2012-06-14	5	22	21.5566	36	1	36.1429	1	2	2	3	0	1	1	2470	17	47	18	33	26	7.35	9	10	10	2	2	2	1	1	4	4	2012-01-02	40888	41168	41176	164	75	0	0	1	0	1	1
6682	5856	11260	1	1	1991-03-20	2009-12-17	2009-06-16	4	19	18.7975	40	4	40.5714	1	2	0	1	0	1	2	3540	51	54	81	35	48	7.26	9	10	10	1	1	1	0	0	5	5	2009-03-22	39880	40160	40160	86	184	1	1	1	0	1	0
2577	2222	1036	1	0	1991-06-01	2012-04-05	2011-11-25	4	21	20.9032	40	2	40.2857	1	2	2	2	0	1	1	3260	19	50	12	35	32	7.16	9	10	10	1	1	1	0	0	5	5	2011-07-12	40724	41004	41002	136	132	0	0	1	0	1	0
2045	1763	11330	1	1	1991-06-11	2011-10-13	2011-09-16	4	20	20.3953	25	4	25.5714	1	2	0	1	0	1	2	800	39	34	50	24	48	7.37	8	8	9	1	1	1	1	1	2	2	2011-05-01	40643	40923	40930	138	27	0	0	1	0	1	0
2501	2156	5835	1	0	1991-10-06	2009-01-09	2008-12-12	4	17	17.3095	37	0	37	1	2	2	3	0	1	2	2178	3	47	15	30	2	7.31	8	9	10	1	1	1	0	1	5	4	2008-05-09	39553	39833	39843	217	28	0	0	0	0	1	1
6319	5526	9509	1	1	1991-11-29	2011-08-02	2011-04-04	5	20	19.7282	35	1	35.1429	1	2	2	3	0	1	2	2400	28	47	36	34	69	7.28	8	9	9	2	1	1	1	1	4	4	2010-12-13			40791	112	120	0	0	1	0	1	1
7029	6162	6270	1	1	1991-12-22	2012-03-27	2011-12-27	4	20	20.3185	39	4	39.5714	1	2	0	1	0	1	1	3690	61	50	15	36	69	7.28	9	10	10	2	1	1	0	0	5	5	2011-07-08	40718	40984	40998	172	91	0	0	1	0	1	0
6268	5479	9513	1	1	1992-01-25	2011-03-15	2011-02-28	4	19	19.1874	35	3	35.4286	1	2	2	2	0	1	2	2800	57	44	5	33	39	7.3	9	10	10	1	1	1	1	0	4	5	2010-07-24	40369	40649	40649	219	15	0	0	0	0	1	0
8581	7545	18021	1	1	1992-04-17	2012-10-02	2012-03-28	4	20	20.5161	39	1	39.1429	1	2	2	2	0	1	3	3780	74	54	80	35	43	7.26	8	9	10	1	1	1	0	0	5	5	2012-01-16	40910	41190	41190	72	188	1	1	1	0	1	0
12505	11044	16526	1	1	1992-11-22	2012-06-07	2011-12-13	4	20	19.5937	41	4	41.5714	1	2	2	2	0	1	1	2960	7	50	14	33	4	7.17	9	10	10	1	1	1	0	0	5	5	2011-09-04	40793	41073	41056	100	177	1	1	1	0	1	0
10541	9292	7608	1	1	1986-04-18	2011-09-08	2011-03-10	6	25	25.4605	37	6	37.8571	1	2	2	2	0	1	2	2770	19	50	45	34	43	7.31	8	9	10	5	3	2	0	0	5	5	2010-12-31	40524	40804	40809	69	182	0	1	1	0	1	0
8565	7534	11836	1	1	1992-12-24	2013-11-09	2013-09-06	6	21	20.9334	40	0	40	1	2	2	2	0	1	1	3070	17	53	71	33	7	7.31	9	10	10	4	4	2	0	0	5	5	2013-02-16	41307	41587	41587	202	64	0	0	0	0	1	0
10798	9515	28834	1	1	1993-03-26	2013-08-05	2013-01-24	4	20	20.4173	40	1	40.1429	1	2	2	2	0	1	1	3200	25	51	35	34	23	7.29	9	10	10	2	2	2	0	0	5	5	2012-11-11			41490	74	193	1	1	1	0	1	0
2666	2304	15313	1	1	1993-09-04	2013-10-13	2013-06-07	5	20	20.162	36	5	36.7143	1	2	2	2	0	1	1	2540	13	44	2	32	6	7.41	9	10	10	2	2	2	1	0	4	5	2013-02-12			41583	115	128	0	0	1	0	1	0
5018	4371	28473	1	0	1994-02-28	2013-11-13	2013-10-02	5	20	19.7612	39	2	39.2857	1	2	2	2	0	1	1	2600	3	47	2	33	10		9	10	10	2	2	2	0	0	5	5	2013-02-25	41316	41596	41596	219	42	0	0	0	0	1	0
5826	5088	1750	1	1	1995-02-21	2012-08-11	2012-02-16	4	17	17.5182	36	3	36.4286	1	2	2	2	0	0	1	2395	10	48	26	32	7		0	0	0	1	1	1	1	1	4	4	2011-12-14	40867	41147	41157	64	177	0	1	1	0	1	0
2506	2160	22517	1	1	1995-03-03	2012-09-29	2012-05-22	5	18	17.6253	38	5	38.7143	1	2	2	3	0	1	1	2990	25	51	53	32	2	7.25	9	10	10	1	1	1	0	0	5	5	2012-01-16			41190	127	130	0	0	1	0	1	1
9493	8355	20142	1	1	1995-06-01	2013-12-06	2013-05-29	6	19	18.5669	40	3	40.4286	1	2	2	3	0	1	2	2338	2	49	9	33	6	7.25	8	8	9	1	1	1	0	1	5	4	2013-03-12	41331	41611	41611	78	191	1	1	1	0	1	1
10310	9085	11718	1	0	1995-08-19	2013-01-27	2013-01-03	6	17	17.4907	37	0	37	1	2	2	2	0	1	2	2465	12	49	42	32.5	16	7.25	8	8	9	4	2	2	0	1	5	4	2012-05-27			41322	221	24	0	0	0	0	1	0
1685	1450	17248	1	1	1996-05-14	2013-04-28	2012-11-16	4	17	17.0021	39	2	39.2857	1	2	2	2	0	1	1	3310	31	53	64	35	41	7.13	9	10	10	1	1	1	0	0	5	5	2012-08-10			41397	98	163	1	1	1	0	1	0
[truncated: 14 more columns]
